# Supplementary material for: Fake News or Weak Science? Visibility and Characterization of Antivaccine Webpages Returned by Google in Different Languages and Countries
Source: Front Immunol. 2018 Jun 5;9:1215. doi: 10.3389/fimmu.2018.01215 (PMC5996113; doi:10.3389/fimmu.2018.01215)
Supplement: Supplementary file 1 [file Data_Sheet_1.XLSX]

## Sheet: google.com
Ranking	Website	Typology	Author	Date	Refs	Ownership	JAMA	Typology	Author	Date	References	Ownership	Total	Final typology	Final JAMA	HON	Vx-name	Vx-pos	Vx-neutr	Vax-neg	LinkAUT	AUT-pos	AUT-neu	AUT-neg	AE	Eff	EFF-pos	EFF-neu	EFF-neg	Chemic	CHEM-pos	CHEM-neu	CHEM-neg	Combi	CAM	CAM-pos	CAM-neu	CAM-neg	Politics	Religion	Testimonial	Celebrities	Celebrity mentioned	Notes	archive
1	https://www.autismspeaks.org/what-autism/learn-more-autism/what-causes-autism	NP	0	0	1	1	2	0	0	0	0	0	0	0	0	0	0	1	0	0	1	0	0	1	0	0	0	0	0	0	0	0	0	0	0	0	0	0	0	0	0	0	0	0	https://web.archive.org/save/https://www.newsmax.com/Health/Headline/autism-increase-vaccines-MMR/2015/02/10/id/623973/
2	https://academic.oup.com/cid/article/48/4/456/284219/Vaccines-and-Autism-A-Tale-of-Shifting-Hypotheses	S	1	1	1	1	4	0	0	0	0	0	0	0	0	0	MMR	1	0	0	1	0	0	1	0	0	0	0	0	thimerosal	1	0	0	1	0	0	0	0	0	0	0	0	0	thimerosal associated with autism	0
3	http://howdovaccinescauseautism.com	O	0	0	0	0	0	0	0	0	0	0	0	0	0	0	0	1	0	0	0	0	0	0	0	0	0	0	0	0	0	0	0	0	0	0	0	0	0	0	0	0	0	No information, just link to american academy of paediatrics	0
4	http://www.immunize.org/autism/	NP	0	1	1	1	3	0	0	0	0	0	0	0	0	0	MMR	1	0	0	1	0	0	1	0	1	0	1	0	thimerosal	1	0	0	1	0	0	0	0	0	0	0	0	0	MMR, thimerosal, thimerosal associated with autism, fetal cell vaccines	0
5	http://media.chop.edu/data/files/pdfs/vaccine-education-center-autism.pdf	P	0	1	1	1	3	0	0	0	0	0	0	0	0	0	MMR	1	0	0	1	0	0	1	0	0	0	0	0	thimerosal	1	0	0	1	0	0	0	0	0	0	0	0	0	MMR, thimerosal, overload	0
6	http://autismsciencefoundation.org/what-is-autism/autism-and-vaccines/	NP	0	0	1	1	2	0	0	0	0	0	0	0	0	0	MMR	1	0	0	1	0	0	1	0	0	0	0	0	thimerosal	1	0	0	0	0	0	0	0	0	0	0	0	0	Autism and vaccine, MMR, thimerosal	0
7	https://www.healthychildren.org/English/safety-prevention/immunizations/Pages/Vaccine-Studies-Examine-the-Evidence.aspx	P	0	1	1	1	3	0	0	0	0	0	0	0	0	1	MMR	1	0	0	1	0	0	1	0	0	0	0	0	thimerosal	1	0	0	1	0	0	0	0	0	0	0	0	0	MMR, thimerosal, overload	0
8	http://www.webmd.com/brain/autism/do-vaccines-cause-autism	HP	1	1	1	1	4	0	0	0	0	0	0	0	0	1	MMR	1	0	0	1	0	0	1	0	0	0	0	0	thimerosal	1	0	0	1	0	0	0	0	0	0	0	0	0	MMR, thimerosal, combinations	0
9	https://www.cdc.gov/vaccinesafety/concerns/autism.html	G	0	1	1	1	3	0	0	0	0	0	0	0	0	0	MMR	1	0	0	1	0	0	1	0	0	0	0	0	thimerosal	1	0	0	0	0	0	0	0	0	0	0	0	0	MMR, thimerosal	0
10	http://discovermagazine.com/2009/jun/06-why-does-vaccine-autism-controversy-live-on/	N	1	1	1	1	4	0	0	0	0	0	0	0	0	0	MMR	0	1	0	1	0	1	0	0	0	0	0	0	thimerosal	1	0	0	0	0	0	0	0	0	0	0	1	Charlie Sheen, Jim Carrey	MMR, thimerosal	0
11	https://www.washingtonpost.com/news/to-your-health/wp/2016/05/25/7-things-about-vaccines-and-autism-that-the-movie-vaxxed-wont-tell-you/	N	1	1	1	1	4	0	0	0	0	0	0	0	0	0	MMR, vaccines	0	1	0	1	0	1	0	0	0	0	0	0	0	0	0	0	0	0	0	0	0	0	0	0	1	Robert De Niro	MMR	0
12	http://www.pbs.org/wgbh/nova/body/autism-vaccine-myth.html	N	1	1	1	1	4	0	0	0	0	0	0	0	0	0	MMR	1	0	0	1	0	0	1	Febrile seizure,	0	0	0	0	thimerosal	1	0	0	0	0	0	0	0	0	0	0	0	0	MMR, thimerosal, mercury	0
13	http://www.publichealth.org/public-awareness/understanding-vaccines/vaccine-myths-debunked/	O	0	0	1	1	2	0	0	0	0	0	0	0	0	0	MMR, others	1	0	0	1	0	0	1	Disease the vaccine is given for	1	1	0	0	thimerosal, formaldehyde	1	0	0	1	0	0	0	0	0	0	0	0	0	MMR & autism, overload, natural immunity, unsafe toxins, efficacy, cause the disease	0
14	https://www.ncbi.nlm.nih.gov/pmc/articles/PMC3136032/	S	1	1	1	1	4	0	0	0	0	0	0	0	0	0	MMR	1	0	0	1	0	0	1	0	0	0	0	0	0	0	0	0	0	0	0	0	0	0	0	0	0	0	MMR, Implications of fraudulent research and manuscripts	0
15	https://www.babycenter.com/0_vaccines-and-autism-separating-fact-from-fiction_1470554.bc	O	0	1	1	1	3	0	0	0	0	0	0	0	0	0	MMR	1	0	0	1	0	0	1	0	0	0	0	0	thimerosal	1	0	0	0	0	0	0	0	0	0	0	0	0	thimerosal & autism, Forum	0
16	http://www.newyorker.com/tech/elements/trumps-dangerous-support-for-conspiracies-about-autism-and-vaccines	N	1	1	1	1	4	0	0	0	0	0	0	0	0	0	MMR	1	0	0	1	0	0	1	0	0	0	0	0	thimerosal	1	0	0	0	0	0	0	0	0	0	0	1	Robert Kennedy Jr, Trump	MMR, thimerosal	0
18	https://en.wikipedia.org/wiki/MMR_vaccine_controversy	O	0	1	1	1	3	0	0	0	0	0	0	0	0	0	MMR	1	0	0	1	0	0	1	0	0	0	0	0	0	0	0	0	0	0	0	0	0	0	0	0	0	0	MMR autism	0
19	http://discovermagazine.com/2009/jun/06-why-does-vaccine-autism-controversy-live-on/	N	1	1	1	1	4	0	0	0	0	0	0	0	0	0	0	0	0	0	0	0	0	0	0	0	0	0	0	0	0	0	0	0	0	0	0	0	0	0	0	0	0	0	0
20	http://www.seattletimes.com/opinion/vaccines-do-not-cause-autism-they-save-lives/	N	1	1	1	1	4	0	0	0	0	0	0	0	0	0	MMR	1	0	0	1	0	0	1	0	0	0	0	0	0	0	0	0	0	0	0	0	0	0	0	0	0	0	MMR autism	0
21	http://www.cbsnews.com/pictures/10-deadly-myths-about-childhood-vaccines/2/	N	0	0	0	1	1	0	0	0	0	0	0	0	0	0	MMR	1	0	0	1	0	0	1	0	0	0	0	0	0	0	0	0	0	0	0	0	0	0	0	0	0	0	0	0
22	http://fortune.com/2017/02/16/donald-trump-autism-vaccines/	N	1	1	1	1	4	0	0	0	0	0	0	0	0	0	MMR, vaccines	1	0	0	1	0	0	1	0	0	0	0	0	0	0	0	0	0	0	0	0	0	0	1	0	1	Trump, RFK jr	0	0
23	http://www.businessinsider.com/trump-vaccines-autism-2016-11	N	1	1	1	1	4	0	0	0	0	0	0	0	0	0	MMR, vaccines	1	0	0	1	0	0	1	Bowel disease, fever	1	1	0	0	0	0	0	0	1	0	0	0	0	0	0	1	1	Trump, Jim Carrey	0	0
25	http://www.businessinsider.com/trump-vaccines-autism-wrong-2017-1	N	1	1	1	1	4	0	0	0	0	0	0	0	0	0	MMR, vaccines	1	0	0	1	0	0	1	Bowel disease	0	0	0	0	thimerosal	0	1	0	1	0	0	0	0	1	0	1	1	Trump	He also thinks parents should choose whether their children are vaccinated. (political?)	0
27	http://www.cnn.com/2015/07/20/health/vaccines-fast-facts/index.html	N	0	1	1	1	3	0	0	0	0	0	0	0	0	0	MMR, vaccines	0	1	0	1	0	1	0	0	0	0	0	0	0	0	0	0	0	0	0	0	0	1	1	0	0	0	0	0
28	https://www.autismcenter.org/vaccines-and-autism	NP	0	0	0	1	1	0	0	0	0	0	0	0	0	0	MMR, vaccines	1	0	0	1	0	0	1	0	0	0	0	0	0	0	0	0	0	0	0	0	0	0	0	0	0	0	0	0
29	https://sciencebasedmedicine.org/reference/vaccines-and-autism/	O	0	0	1	1	2	0	0	0	0	0	0	0	0	0	MMR,vaccines	1	0	0	1	0	0	1	Other neurodevelopmental disorders	0	0	0	0	thimerosal	1	0	0	0	0	0	0	0	0	0	0	0	0	Blog? gives a list of studies	0
31	https://www.scientificamerican.com/article/proposed-presidential-autism-vaccine-panel-could-help-spread-disease/	N	1	1	1	1	4	0	0	0	0	0	0	0	0	0	vaccines	1	0	0	1	0	0	1	0	1	1	0	0	0	0	0	0	0	0	0	0	0	0	0	0	1	Trump, RFK	0	0
32	http://www.healthcare-management-degree.net/autism-vaccines/	O	0	0	1	1	2	0	0	0	0	0	0	0	0	0	MMR, vaccines, whooping cough, smallpox, flu vaccine (thimersol)	1	0	0	1	0	0	1	0	1	1	0	0	thimerosal	1	0	0	1	0	0	0	0	0	1	0	0	0	Resource and guide for healthcare management degree courses	0
33	https://www.statnews.com/2016/03/31/vaxxed-vaccine-autism-movie/	N	1	1	1	1	4	0	0	0	0	0	0	0	0	0	MMR, vaccines	0	1	0	1	0	1	0	0	0	0	0	0	0	0	0	0	0	0	0	0	0	1	0	0	1	Robert De Niro	Discussing the film "Vaxxed"	0
34	https://wholenewmom.com/health-concerns/did-vaccines-cause-my-sons-autism/	C	1	1	0	1	3	0	0	0	0	0	0	0	0	0	MMR, vaccines, HIB, chicken pox, HPV	1	0	0	1	0	1	0	0	0	0	0	0	mercury, aluminium	0	0	1	1	1	1	0	0	1	0	1	0	0	believes that comb of vaccines is financially motivated	0
35	http://www.kristv.com/story/36100985/fact-check-do-vaccines-cause-autism	N	0	1	1	1	3	0	0	0	0	0	0	0	0	0	vaccines, flu	1	0	0	1	0	0	1	0	1	1	0	0	thimerosal	1	0	0	0	0	0	0	0	0	0	0	0	0	0	0
36	https://www.self.com/story/cleveland-clinic-doctor-vaccines-safety	O	1	1	1	1	4	0	0	0	0	0	0	0	0	0	MMR, vaccines	0	1	0	1	0	0	1	Sore arm, injection site redness, febrile seizure	0	0	0	0	aluminium, thimerosal	1	0	0	0	0	0	0	0	0	0	0	0	0	Blog/ news?	0
37	https://www.historyofvaccines.org/content/articles/do-vaccines-cause-autism	NP	0	1	1	1	3	0	0	0	0	0	0	0	0	0	MMR, vaccines	0	1	0	1	0	1	0	0	0	0	0	0	aluminium, thimerosal	0	1	0	0	0	0	0	0	0	0	0	0	0	0	0
38	http://www.sabin.org/updates/blog/vaccines-dont-cause-autism-0	NP	0	1	1	1	3	0	0	0	0	0	0	0	0	0	MMR, vaccines	1	0	0	1	0	0	1	0	0	0	0	0	thimerosal	1	0	0	0	0	0	0	0	0	0	0	0	0	0	0
39	http://www.newsweek.com/anti-vaxxers-accidentally-fund-study-showing-theres-no-link-between-autism-and-379245	N	1	1	1	1	4	0	0	0	0	0	0	0	0	0	MMR, vaccines	1	0	0	1	0	0	1	0	0	0	0	0	thimerosal	1	0	0	0	0	0	0	0	0	0	0	0	0	0	0
40	https://www.rodalesorganiclife.com/wellbeing/autism-and-vaccines	N	1	1	1	1	4	0	0	0	0	0	0	0	0	0	MMR, vaccines, pertussis, chicken pox, flu, pneumococcal	1	0	0	1	0	0	1	0	1	1	0	0	thimerosal	1	0	0	1	0	0	0	0	0	0	0	0	0	0	0
41	http://www.snopes.com/2017/05/17/vaccine-study-autism/	O	1	1	1	1	4	0	0	0	0	0	0	0	0	0	vaccines	0	1	0	1	0	1	0	0	0	0	0	0	0	0	0	0	0	0	0	0	0	0	0	0	0	0	Fact-checker, or blog/ N	0
42	https://www.livescience.com/57465-vaccines-autism-trump-rfk.html	N	1	1	1	1	4	0	0	0	0	0	0	0	0	0	vaccines	0	1	0	1	0	0	1	0	0	0	0	0	0	0	0	0	0	0	0	0	0	1	0	0	1	RFK, Trump	trump considering forming a commission on autism	0
43	https://www.focusforhealth.org/autism-and-vaccine-debate/	O	0	0	1	1	2	0	0	0	0	0	0	0	0	0	vaccines, flu	0	0	1	1	1	0	0	0	0	0	0	0	thimerosal	0	0	1	1	0	0	0	0	1	0	0	0	0	website/blog linking environmental inlfluences. Congress passing law preventing pts from suing vaccine companies for injury to preserve vaccine programe	0
44	http://www.sciencedirect.com/science/article/pii/S0264410X14006367	S	1	1	1	1	4	0	0	0	0	0	0	0	0	0	vaccines, MMR	1	0	0	1	0	0	1	0	0	0	0	0	thimerosal, mercury	1	0	0	0	0	0	0	0	0	0	0	0	0	0	0
45	https://sharylattkisson.com/what-the-news-isnt-saying-about-vaccine-autism-studies/	O	1	1	1	0	3	0	0	0	0	0	0	0	0	0	vaccines, MMR, flu, Hep B	0	0	1	1	1	0	0	0	0	0	0	0	thimerosal	0	0	1	0	0	0	0	0	0	0	0	0	0	TV personality's blog?	https://web.archive.org/save/https://www.focusforhealth.org/autism-and-vaccine-debate/
46	http://www.slate.com/blogs/bad_astronomy/2015/04/23/vaccines_and_autism_a_new_study_shows_no_connection.html	N	1	1	1	1	4	0	0	0	0	0	0	0	0	0	MMR, vaccines	1	0	0	1	0	0	1	0	0	0	0	0	0	0	0	0	0	0	0	0	0	1	1	0	1	RFK, Gates	Cali making it stricter, australia removing religious exemption	0
47	http://www.npr.org/sections/health-shots/2011/01/06/132703314/study-linking-childhood-vaccine-and-autism-was-fraudulent	N	1	1	1	1	4	0	0	0	0	0	0	0	0	0	MMR, vaccines	1	0	0	1	0	0	1	0	0	0	0	0	0	0	0	0	0	0	0	0	0	0	0	0	0	0	0	0
48	http://www.collective-evolution.com/2017/03/31/do-vaccines-cause-autism-an-honest-look-at-both-sides-of-this-controversial-issue/	O	1	1	1	1	4	0	0	0	0	0	0	0	0	0	MMR, vaccines, HPV	0	0	1	1	1	0	0	0	0	0	0	0	thimerosal, mercury, aluminium	0	0	1	0	0	0	0	0	1	0	0	1	RFK	Also discusses the increased risk of autism in african-american boys with MMR; conspiracy within CDC to cover up evidence	https://web.archive.org/save/https://sharylattkisson.com/2016/11/27/what-the-news-isnt-saying-about-vaccine-autism-studies/
49	https://www.voicesforvaccines.org/mmr-and-autism-our-story/	O	1	0	1	0	2	0	0	0	0	0	0	0	0	0	MMR, vaccines	1	0	0	1	0	0	1	0	0	0	0	0	0	0	0	0	0	1	0	0	0	0	0	1	1	Jenny McCarthy, Polly Tommey	Blog/articles for parents	0
50	https://www.voicesforvaccines.org/how-my-daughter-taught-me-that-vaccines-do-not-cause-autism/	O	1	0	1	0	2	0	0	0	0	0	0	0	0	0	MMR, vaccines, flu	1	0	0	1	0	0	1	0	0	0	0	0	mercury, aluminium	0	1	0	0	0	0	0	0	0	0	1	0	0	Blog/articles for parents	0
51	http://www.huffingtonpost.com/david-kirby/post2468343_b_2468343.html	N	1	1	0	1	3	0	0	0	0	0	0	0	0	0	MMR, vaccines, Hep B, HiB	0	0	1	1	1	0	0	fevers, seizures, febrile convulsion, rash	0	0	0	0	0	0	0	0	0	0	0	0	0	0	0	1	0	0	0	http://www.collective-evolution.com/2017/03/31/do-vaccines-cause-autism-an-honest-look-at-both-sides-of-this-controversial-issue/
52	http://time.com/3827309/vaccines-autism-siblings/	N	1	1	1	1	4	0	0	0	0	0	0	0	0	0	MMR, vaccines	1	0	0	1	0	0	1	0	0	0	0	0	0	0	0	0	0	0	0	0	0	0	0	0	0	0	0	0
53	http://news.nationalgeographic.com/news/2013/07/130716-autism-vaccines-mccarthy-view-medicine-science/	N	1	1	1	1	4	0	0	0	0	0	0	0	0	0	MMR ,vaccines	1	0	0	1	0	0	1	0	0	0	0	0	0	0	0	0	1	0	0	0	0	0	0	0	1	Jenny McCarthy	0	0
54	http://www.latimes.com/science/sciencenow/la-sci-sn-autism-study-vaccine-link-20150421-story.html	N	1	1	1	1	4	0	0	0	0	0	0	0	0	0	MMR, vaccines	1	0	0	1	0	0	1	0	1	0	0	0	0	0	0	0	0	0	0	0	0	0	0	0	0	0	0	0
55	https://www.forbes.com/sites/emilywillingham/2014/02/22/is-the-cdc-hiding-data-about-mercury-vaccines-and-autism/	N	1	1	1	1	4	0	0	0	0	0	0	0	0	0	vaccines, flu	1	0	0	1	0	0	1	0	0	0	0	0	thimerosal	0	1	0	0	0	0	0	0	1	0	0	0	0	0	0
56	http://www.ageofautism.com/the-vaccine-autism-link.html	NP	0	0	0	1	1	0	0	0	0	0	0	0	0	0	MMR, vaccines, flu	0	0	1	1	1	0	0	0	0	0	0	0	mercury	0	0	1	1	0	0	0	0	0	0	0	0	0	0	https://web.archive.org/save/https://www.huffingtonpost.com/david-kirby/post2468343_b_2468343.html
57	https://www.brookings.edu/blog/health360/2015/09/21/vaccines-autism-and-nervous-patients/	NP	1	1	0	1	3	0	0	0	0	0	0	0	0	0	vaccines	0	1	0	1	0	1	0	0	0	0	0	0	mercury	0	0	1	1	0	0	0	0	1	0	1	0	0	0	0
59	http://abcnews.go.com/Health/AutismNews/autism-vaccines-lancet-retracts-controversial-autism-paper/story?id=9730805	N	1	1	0	1	3	0	0	0	0	0	0	0	0	0	MMR, vaccines	0	1	0	1	0	1	0	0	1	1	0	0	0	0	0	0	0	0	0	0	0	0	0	0	0	0	0	0
60	http://theweek.com/articles/465838/autism-vaccines-timeline-dubious-theory-ongoing-debate	N	1	1	1	1	4	0	0	0	0	0	0	0	0	0	MMR, vaccines	0	1	0	1	0	1	0	0	0	0	0	0	0	0	0	0	0	1	0	1	0	0	0	0	1	RFK, Jenny McCarthy	0	0
61	http://www.parents.com/health/autism/vaccines/health-update-more-proof-that-vaccines-dont-cause-autism/	O	1	1	0	1	3	0	0	0	0	0	0	0	0	0	(hepatitis B, rotavirus, DTaP, Hib, pneumococcal, polio, flu, MMR, chickenpox, hepatitis A, meningococcal	0	1	0	1	0	0	1	0	1	1	0	0	thimerosal	0	1	0	1	0	0	0	0	0	1	0	0	0	parenting support group	0
62	http://www.startribune.com/vaccinations-and-autism-goal-is-prevention-but-there-s-a-need-for-two-way-discussion/433704743/	N	1	1	0	1	3	0	0	0	0	0	0	0	0	0	vaccines	0	1	0	1	0	1	0	0	1	0	0	0	0	0	0	0	0	0	0	0	0	0	0	0	0	0	0	0
63	http://newstarget.com/2017-02-01-egyptian-study-confirms-autism-is-caused-by-mercury-in-vaccines.html	C	1	1	1	1	4	0	0	0	0	0	0	0	0	0	MMR, vaccines, flu, DTaP, whooping	0	0	1	1	1	0	0	0	0	0	0	0	thimerosal, mercury, aluminium	0	0	1	0	0	0	0	0	1	0	0	0	0	0	https://web.archive.org/web/20171203122155/http://www.ageofautism.com/the-vaccine-autism-link.html
64	https://www.passporthealthusa.com/2015/12/cdc-study-debunks-vaccine-autism-link/	P	1	1	1	1	4	0	0	0	0	0	0	0	0	0	vaccines	0	0	0	0	0	0	0	0	0	0	0	0	0	0	0	0	0	0	0	0	0	0	0	0	0	0	0	0
65	https://www.verywell.com/vaccination-and-autism-claims-and-controversy-2634404	HP	1	1	0	1	3	0	0	0	0	0	0	0	0	1	MMR, vaccines	1	0	0	1	0	0	1	0	0	0	0	0	thimerosal	1	0	0	0	0	0	0	0	0	0	0	0	0	0	0
66	http://www.autismsupportnetwork.com/news/dr-oz-show-recap-causes-autism-and-vaccines-39940333	O	0	0	0	1	1	0	0	0	0	0	0	0	0	0	vaccines	0	1	0	1	0	1	0	0	0	0	0	0	0	0	0	0	1	0	0	0	0	0	0	0	0	0	Parenting support group	0
67	http://www.who.int/features/qa/84/en/	G	0	1	0	1	2	0	0	0	0	0	0	0	0	0	MMR, vaccines, flu	1	0	0	1	0	0	1	sore arm, mild fever	1	1	0	0	thimerosal	1	0	0	1	0	0	0	0	0	0	0	0	0	0	0
68	https://www.psychologytoday.com/blog/brain-babble/201701/no-the-mercury-in-vaccines-does-not-cause-autism	N	1	1	1	1	4	0	0	0	0	0	0	0	0	0	MMR, vaccines	1	0	0	1	0	0	1	0	1	1	0	0	thimerosal	1	0	0	1	0	0	0	0	1	0	0	1	trump, RFK	magazine	0
69	https://www.dallasnews.com/opinion/commentary/2017/05/08/texas-toxic-export-anti-vaccine-crusader-andrew-wakefield	N	1	1	1	1	4	0	0	0	0	0	0	0	0	0	MMR, vaccines	1	0	0	1	0	0	1	0	1	1	0	0	0	0	0	0	0	0	0	0	0	0	0	0	0	0	0	0
71	http://blogs.plos.org/speakingofmedicine/2017/01/20/the-why-vaccines-dont-cause-autism-papers/	O	1	1	1	1	4	0	0	0	0	0	0	0	0	0	MMR, vaccines	1	0	0	1	0	0	1	0	0	0	0	0	thimerosal	1	0	0	1	0	0	0	0	0	0	1	0	0	blog	0
72	https://bodyecology.com/articles/autism-and-vaccines-the-truth-behind-the-controversy	C	0	0	1	1	2	0	0	0	0	0	0	0	0	0	MMR, vaccines, flu, DTaP,polio, smallpox	0	0	1	1	1	0	0	0	0	0	0	0	thimerosal, SV40 contamination in polio vaccine	0	0	1	1	0	0	0	0	0	0	0	0	0	0	https://web.archive.org/save/https://newstarget.com/2017-02-01-egyptian-study-confirms-autism-is-caused-by-mercury-in-vaccines.html
73	http://www.sciencemag.org/news/2017/04/four-vaccine-myths-and-where-they-came	N	1	1	0	1	3	0	0	0	0	0	0	0	0	0	MMR, vaccines, flu	1	0	0	1	0	0	1	0	0	0	0	0	thimerosal, mercury	1	0	0	1	0	0	0	0	1	0	0	1	RFK	0	0
74	https://avscientificsupportarsenal.wordpress.com/2015/04/29/vaccines-do-cause-autism-undeniable-scientific-proof/	O	0	1	1	0	2	0	0	0	0	0	0	0	0	0	MMR, vaccines	0	0	1	1	1	0	0	0	0	0	0	0	mercury, almuminium	0	0	1	0	0	0	0	0	0	0	0	0	0	0	https://web.archive.org/save/https://bodyecology.com/articles/autism-and-vaccines-the-truth-behind-the-controversy
76	https://www.vox.com/science-and-health/2017/5/11/15508006/what-causes-autism-spectrum-disorder-vaccine-theory	N	1	1	1	1	4	0	0	0	0	0	0	0	0	0	MMR, vaccines	0	1	0	1	0	1	0	0	1	0	0	0	0	0	0	0	0	0	0	0	0	0	0	0	0	0	boys> girls and autism	0
79	http://mashable.com/2017/01/10/donald-trump-vaccines-autism/	O	1	1	0	1	3	0	0	0	0	0	0	0	0	0	vaccines	0	1	0	1	0	1	0	0	0	0	0	0	0	0	0	0	1	0	0	0	0	1	0	0	1	trump, RFK	media, entertainment	0
80	http://jennifermargulis.net/blog/2017/04/vaccines-tylenol-cause-autism-one-familys-story/	O	1	0	1	0	2	0	0	0	0	0	0	0	0	0	HPV	0	0	1	0	0	0	0	fainting, seizures, brain damage, paralysis, speech problems, short-term memory loss, pancreatitis, and even death	0	0	0	0	0	0	0	0	0	0	0	0	0	0	0	1	0	0	Blog	https://web.archive.org/save/https://avscientificsupportarsenal.wordpress.com/2015/04/29/vaccines-do-cause-autism-undeniable-scientific-proof/
82	http://www.thegreatcoursesdaily.com/vaccines-cause-autism/	P	1	0	1	1	3	0	0	0	0	0	0	0	0	0	MMR	1	0	0	1	0	0	1	0	0	0	0	0	thimerosal	1	0	0	0	0	0	0	0	0	0	0	0	0	learning resource?	0
83	http://thisoutnumberedmama.com/vaccines-and-autism/	O	0	0	1	0	1	0	0	0	0	0	0	0	0	0	MMR, vaccines	0	1	0	1	0	0	1	0	0	0	0	0	0	0	0	0	0	0	0	0	0	0	0	1	1	Jenny McCarthy	0	0
84	http://www.vaccinateyourbaby.org/safe/autism/index.cfm	NP	0	0	1	1	2	0	0	0	0	0	0	0	0	0	MMR, vaccines	1	0	0	1	0	0	1	0	0	0	0	0	thimerosal	1	0	0	0	0	0	0	0	0	0	0	0	0	0	0
85	http://drbogner.com/vaccine-mechanisms-in-autism/	O	1	0	1	1	3	0	0	0	0	0	0	0	0	0	MMR, vaccines, Hep B, flu, DTaP, pertussis, HPV	0	0	1	1	1	0	0	0	0	0	0	0	thimerosal, aluminium, glyphosphate	0	0	1	1	0	0	0	0	0	0	0	0	0	Blog, fetal cell remnants in vaccines	https://web.archive.org/web/20171203122507/https://jennifermargulis.net/vaccines-tylenol-cause-autism-one-familys-story/
86	http://www.miamiherald.com/opinion/article128820114.html	N	1	1	0	1	3	0	0	0	0	0	0	0	0	0	vaccines	0	1	0	1	0	1	0	0	1	1	0	0	thimerosal	0	1	0	1	0	0	0	0	1	0	1	1	trump, RFK	0	0
87	http://www.stowetoday.com/stowe_reporter/news/local_news/vaccines-front-and-center-at-autism-summit/article_6a8030f2-4168-11e7-8bf7-ffcd8a1f71b9.html	N	1	1	0	1	3	0	0	0	0	0	0	0	0	0	MMR, vaccines	0	1	0	1	0	1	0	0	0	0	0	0	0	0	0	0	0	0	0	0	0	1	0	0	0	0	0	0
89	https://psychcentral.com/lib/the-link-between-vaccines-and-autism-true-or-false/	O	1	0	1	1	3	0	0	0	0	0	0	0	0	0	MMR, vaccines	0	1	0	1	0	1	0	0	0	0	0	0	thimerosal	0	1	0	0	0	0	0	0	0	0	0	1	Jenny McCarthy	Mental health social network	0
90	http://www.know-vaccines.org/?page_id=410	O	0	0	0	1	1	0	0	0	0	0	0	0	0	0	MMR, vaccines, HiB, Hep B, DTaP	0	0	1	1	1	0	0	0	0	0	0	0	thimerosal, aluminium, formaldehyde	0	0	1	1	0	0	0	0	0	0	0	0	0	Blog	https://web.archive.org/save/http://drbogner.com/vaccine-mechanisms-in-autism/
91	https://www.uptodate.com/contents/autism-spectrum-disorder-and-chronic-disease-no-evidence-for-vaccines-or-thimerosal-as-a-contributing-factor	S	1	1	1	1	4	0	0	0	0	0	0	0	0	0	MMR	1	0	0	1	0	0	1	0	0	0	0	0	thimerosal	1	0	0	0	0	0	0	0	0	0	0	0	0	0	0
93	http://www.thinktwice.com/autism.htm	C	0	0	0	1	1	0	0	0	0	0	0	0	0	0	MMR, vaccines	0	0	1	1	1	0	0	0	0	0	0	0	0	0	0	0	0	0	0	0	0	0	0	1	0	0	0	https://web.archive.org/save/http://www.know-vaccines.org/?page_id=410
94	http://www.postbulletin.com/news/local/as-autism-rates-rise-the-vaccination-debate-rages-on/article_f31d0f4d-602e-5723-96e1-b4d4e837adfc.html	N	1	1	1	1	4	0	0	0	0	0	0	0	0	0	vaccines	0	1	0	1	0	1	0	0	0	0	0	0	0	0	0	0	0	0	0	0	0	0	0	0	0	0	0	0
95	http://thinkingmomsrevolution.com/scientific-proof-vaccines-cause-autism/	O	0	1	1	1	3	0	0	0	0	0	0	0	0	0	MMR, vaccines, flu, DTaP, Hep B	0	0	1	1	1	0	0	0	0	0	0	0	aluminium	0	0	1	0	0	0	0	0	0	0	0	0	0	Blog for parents	https://web.archive.org/web/20171203122649/http://www.thinktwice.com/autism.htm
96	https://www.scribd.com/doc/220807175/139-Research-Papers-Supporting-the-Vaccine-Autism-Link	O	0	0	0	0	0	0	0	0	0	0	0	0	0	0	0	0	0	0	0	0	0	0	0	0	0	0	0	0	0	0	0	0	0	0	0	0	0	0	0	0	0	papers supporting autism/vaccine link	0
97	https://www.quora.com/Is-there-any-scientific-proof-that-vaccines-cause-autism	O	1	1	1	1	4	0	0	0	0	0	0	0	0	0	MMR, vaccinaations	1	0	0	1	0	0	1	0	0	0	0	0	0	0	0	0	0	0	0	0	0	0	0	0	0	0	0	0
98	https://www.thenewamerican.com/usnews/health-care/item/25557-new-film-suggests-link-between-vaccines-and-autism	N	1	1	0	1	3	0	0	0	0	0	0	0	0	0	MMR, vaccines	0	0	1	1	1	0	0	fever, convulsions	0	0	0	0	0	0	0	0	0	0	0	0	0	0	0	0	0	0	0	https://web.archive.org/save/http://thinkingmomsrevolution.com/scientific-proof-vaccines-cause-autism/
100	http://www.fiercepharma.com/node/371981	N	1	1	1	1	4	0	0	0	0	0	0	0	0	0	vaccines	0	1	0	1	0	1	0	0	0	0	0	0	0	0	0	0	1	0	0	0	0	1	0	0	1	Trump	0	0
101	https://www.aacap.org/aacap/Policy_Statements/2016/statement_on_autism_and_vaccines.aspx	P	0	1	1	0	2	0	0	0	0	0	0	0	0	0	vaccines	1	0	0	1	0	0	1	0	1	1	0	0	0	0	0	0	0	0	0	0	0	0	0	0	0	0	0	0
102	https://www.fourteenstudies.org/	O	0	0	0	1	1	0	0	0	0	0	0	0	0	0	MMR, vaccines	0	0	1	1	1	0	0	0	0	0	0	0	0	0	0	0	1	0	0	0	0	0	0	0	0	0	blog	https://web.archive.org/save/https://www.thenewamerican.com/usnews/health-care/item/25557-new-film-suggests-link-between-vaccines-and-autism
105	http://www.trumptwitterarchive.com/highlights/vaccines	O	1	1	0	1	3	0	0	0	0	0	0	0	0	0	vaccines	0	1	0	1	1	0	0	0	0	0	0	0	0	0	0	0	1	0	0	0	0	1	0	1	1	trump	trump's tweets	0
106	http://www.coasttocoastam.com/show/2017/01/12	N	0	1	0	1	2	0	0	0	0	0	0	0	0	0	MMR, vaccines	0	1	0	1	1	0	0	0	0	0	0	0	0	0	0	0	1	0	0	0	0	0	0	0	0	0	radio station	0
108	https://futurism.com/a-timely-reminder-vaccines-dont-cause-autism/	N	0	0	1	1	2	0	0	0	0	0	0	0	0	0	vaccines	1	0	0	1	0	0	1	0	1	1	0	0	0	0	0	0	0	0	0	0	0	1	0	0	1	trump, RFK	0	0
109	http://autism.wikia.com/wiki/The_Vaccine_Myth	O	0	0	1	1	2	0	0	0	0	0	0	0	0	0	MMR, vaccines	1	0	0	1	0	0	1	0	1	1	0	0	0	0	0	0	0	0	0	0	0	1	0	0	1	Trump, RFK, Jenny McCarthy	entertainment, wikipedia	0
110	http://retractionwatch.com/2016/11/28/study-linking-vaccines-autism-pulled-frontiers-following-heavy-criticism/	O	0	0	1	1	2	0	0	0	0	0	0	0	0	0	vaccines, HPV	0	1	0	1	0	1	0	0	0	0	0	0	0	0	0	0	0	0	0	0	0	0	0	0	0	0	blog	0
111	http://www.kare11.com/news/local/verify/verify-can-the-measles-vaccine-cause-autism/437856864	N	1	1	1	1	4	0	0	0	0	0	0	0	0	0	MMR, vaccines	0	1	0	1	0	1	0	0	0	0	0	0	0	0	0	0	0	0	0	0	0	0	0	0	0	0	0	0
112	http://www.mysanantonio.com/opinion/commentary/article/Vaccines-do-not-cause-autism-9205881.php	N	1	1	1	1	4	0	0	0	0	0	0	0	0	0	MMR, vaccines	1	0	0	1	0	0	1	0	1	1	0	0	0	0	0	0	0	0	0	0	0	0	0	0	0	0	0	0
113	http://kxan.com/2017/01/11/trump-revives-long-debunked-claims-linking-vaccines-to-autism-alarming-doctors/	N	0	1	0	1	2	0	0	0	0	0	0	0	0	0	vaccines, flu	1	0	0	1	0	0	1	0	1	1	0	0	thimerosal	1	0	0	1	0	0	0	0	1	0	0	1	trump, RFK	0	0
114	https://themennonite.org/opinion/autism-vaccines%E2%80%88lets-think/	N	1	1	0	1	3	0	0	0	0	0	0	0	0	0	MMR, vaccines	1	0	0	1	0	1	0	0	1	1	0	0	thimerosal	1	0	0	0	0	0	0	0	0	0	0	0	0	0	0
115	http://www.marketwatch.com/story/fda-nominee-gottlieb-no-causal-link-between-vaccination-and-autism-2017-04-05	N	1	1	1	1	4	0	0	0	0	0	0	0	0	0	vaccines	1	0	0	1	0	0	0	0	1	1	0	0	0	0	0	0	0	0	0	0	0	0	0	0	1	trump	0	0
117	http://vaccinepapers.org/autism-brochure/	O	0	1	1	0	2	0	0	0	0	0	0	0	0	0	MMR, vaccines	0	0	1	1	1	0	0	0	0	0	0	0	aluminium, thimerosal	0	0	1	0	0	0	0	0	0	0	0	0	0	blog with leaflet	https://web.archive.org/save/https://www.fourteenstudies.org/
118	https://medcenterblog.uvmhealth.org/children-health/vaccines-autism/	P	1	1	1	1	4	0	0	0	0	0	0	0	0	0	vaccines, MMR, flu	1	0	0	1	0	0	1	0	1	1	0	0	thimerosal	1	0	0	1	0	0	0	0	0	0	0	0	0	0	0
120	https://drjohnbergman.com/disease/autism/	P	1	0	0	0	1	0	0	0	0	0	0	0	0	0	Hep B, DTaP, vaccines	0	0	1	1	1	0	0	anaphylactic reaction, SIDS	0	0	0	0	aluminium	0	0	1	1	1	1	0	0	0	0	0	0	0	blog/professional	https://web.archive.org/save/http://vaccinepapers.org/autism-brochure/
121	http://www.healingourchildren.net/Vaccine/vaccines_cause_autism.htm	C	0	0	1	0	1	0	0	0	0	0	0	0	0	0	MMR, vaccines	0	0	1	1	1	0	0	0	0	0	0	0	thimerosal, aluminium	0	0	1	0	0	0	0	0	0	0	0	0	0	0	https://web.archive.org/web/20171203123011/https://drjohnbergman.com/disease/autism/
122	http://www.csicop.org/si/show/vaccines_autism_and_the_promotion_of_irrelevant_research_a_science-pseudosc	NP	1	1	1	1	4	0	0	0	0	0	0	0	0	0	MMR, vaccines	0	1	0	1	0	1	0	0	0	0	0	0	0	0	0	0	0	0	0	0	0	0	0	0	1	Jenny McCarthy	0	0
123	https://healthcareinamerica.us/did-chinese-scientists-find-autisms-missing-puzzle-piece-2d50be5b9122	O	1	1	1	1	4	0	0	0	0	0	0	0	0	0	MMR, varicella, BCG, HiB, Hep B	0	0	1	1	1	0	0	seizures	0	0	0	0	thimerosal, aluminium	0	0	1	0	1	1	0	0	0	0	1	0	0	blog/ social group	https://web.archive.org/save/http://www.healingourchildren.net/Vaccine/vaccines_cause_autism.htm
124	http://www.nature.com/neuro/journal/v10/n5/full/nn0507-531.html	S	1	1	1	1	4	0	0	0	0	0	0	0	0	0	vaccines	0	1	0	1	0	1	0	0	0	0	0	0	thimerosal	0	1	0	0	0	0	0	0	1	0	0	0	0	0	0
125	https://vtdigger.org/2017/05/28/vaccines-front-center-autism-summit/	N	1	1	0	1	3	0	0	0	0	0	0	0	0	0	MMR, vaccines	0	1	0	1	0	1	0	0	0	0	0	0	0	0	0	0	0	0	0	0	0	1	0	0	0	0	0	0
126	https://spectrumnews.org/opinion/viewpoint/smoke-mirrors-robert-kennedy-jr-s-vaccine-safety-panel/	N	1	1	1	1	4	0	0	0	0	0	0	0	0	0	vaccines	1	0	0	1	0	0	1	0	1	1	0	0	0	0	0	0	0	0	0	0	0	1	0	0	1	trump, RFK	0	0
127	http://www.healing-arts.org/children/vaccines/vaccines-auto-immunity.htm	O	0	0	1	1	2	0	0	0	0	0	0	0	0	0	MMR, vaccines	0	0	1	1	1	0	0	0	0	0	0	0	0	0	0	0	0	0	0	0	0	0	0	0	0	0	blog	https://web.archive.org/save/https://healthcareinamerica.us/did-chinese-scientists-find-autisms-missing-puzzle-piece-2d50be5b9122?gi=78774e25105c
128	http://www.aconversationonautism.com/Vaccines-and-Autism/Vaccines-Autism-Generally/Logical-Problems-with-the-Arguments/Correlation-is-not-Causation	O	0	0	0	1	1	0	0	0	0	0	0	0	0	0	MMR,vaccines	0	1	0	1	0	1	0	0	0	0	0	0	0	0	0	0	0	0	0	0	0	0	0	0	0	0	Blog	0
129	http://www.cleveland.com/healthfit/index.ssf/2017/01/vaccines_toxins_and_autism_experts_weigh_in_on_controversial_column_by_cleveland_clinic_doctor.html	N	1	1	1	1	4	0	0	0	0	0	0	0	0	0	vaccines, flu, polio, Hep B	1	0	0	1	0	0	1	0	0	0	0	0	formaldehyde	1	0	0	1	0	0	0	0	0	0	0	0	0	0	0
130	http://readingroom.mindspec.org/?page_id=4471	NP	0	0	1	1	2	0	0	0	0	0	0	0	0	0	MMR, vaccines	1	0	0	1	0	0	1	0	0	0	0	0	thimerosal	0	1	0	0	0	0	0	0	0	0	0	0	0	0	0
131	http://www.emedicinehealth.com/vaccinations_do_not_cause_autism/article_em.htm	HP	1	1	1	1	4	0	0	0	0	0	0	0	0	1	MMR, vaccines, HiB, pertussis, pneumonia, flu	1	0	0	1	0	0	1	0	1	1	0	0	0	0	0	0	0	0	0	0	0	0	0	0	0	0	0	0
132	http://abc7amarillo.com/news/local/amarillo-billboards-suggest-vaccines-can-cause-autism-health-experts-disagree	N	1	1	1	1	4	0	0	0	0	0	0	0	0	0	vaccines	0	1	0	1	0	1	0	0	0	0	0	0	0	0	0	0	0	0	0	0	0	0	0	0	0	0	0	0
133	https://www.stanfield.com/blog/2017/03/no-link-vaccines-autism/	P	1	0	1	1	3	0	0	0	0	0	0	0	0	0	MMR, vaccines	1	0	0	1	0	0	1	0	1	1	0	0	0	0	0	0	0	0	0	0	0	0	0	0	0	0	0	0
134	https://www.infowars.com/shocker-study-unwittingly-links-vaccines-to-autism/	O	1	1	1	1	4	0	0	0	0	0	0	0	0	0	flu, Hep A,Hep B, DTaP,polio, meningococcal	0	0	1	1	1	0	0	fever	0	0	0	0	0	0	0	0	0	0	0	0	0	0	0	0	0	0	media/ entertainment	https://web.archive.org/save/http://www.healing-arts.org/children/vaccines/vaccines-auto-immunity.htm
136	http://www.chicagotribune.com/news/opinion/commentary/ct-vaccines-anti-vaxxers-dangerous-20170221-story.html	N	1	1	0	1	3	0	0	0	0	0	0	0	0	0	MMR, vaccines	1	0	0	1	0	0	1	0	0	0	0	0	thimerosal	1	0	0	0	0	0	0	0	0	0	0	1	RFK, Robert de Niro	0	0
137	http://www.9news.com/news/local/verify/verify-can-the-measles-vaccine-cause-autism/438090725	N	1	1	1	1	4	0	0	0	0	0	0	0	0	0	MMR, vaccines	1	0	0	1	0	0	1	0	0	0	0	0	0	0	0	0	0	0	0	0	0	0	0	0	0	0	0	0
138	http://www.jchristoff.com/is-there-any-evidence-vaccines-cause-autism/	O	1	1	1	1	4	0	0	0	0	0	0	0	0	0	MMR, vaccines	0	0	1	1	1	0	0	SIDS	0	0	0	0	mercury	0	0	1	0	0	0	0	0	0	0	0	0	0	blog	https://web.archive.org/save/https://www.infowars.com/shocker-study-unwittingly-links-vaccines-to-autism/
139	https://www.thinkinclusive.us/the-facts-about-autism-and-vaccines-in-one-infographic/	O	0	0	1	1	2	0	0	0	0	0	0	0	0	0	vaccines, pertussis, small pox	1	0	0	1	0	0	1	0	1	1	0	0	0	0	0	0	1	0	0	0	0	0	0	0	0	0	blog	0
140	https://www.organicconsumers.org/news/not-just-autism-major-yale-study-shows-vaccines-tied-multiple-brain-disorders	NP	0	1	1	1	3	0	0	0	0	0	0	0	0	0	vaccines, Hep B, Hep A, flu	0	0	1	1	1	0	0	OCD, anxiety, ADHD, tics, anorexa	0	0	0	0	0	0	0	0	0	0	0	0	0	0	0	0	0	0	0	https://web.archive.org/save/http://www.jchristoff.com/is-there-any-evidence-vaccines-cause-autism/
141	https://www.usnews.com/news/articles/2017-01-24/donald-trumps-health-care-pick-rejects-claims-that-vaccines-cause-autism	N	1	1	1	1	4	0	0	0	0	0	0	0	0	0	vaccines	0	1	0	1	0	1	0	0	0	0	0	0	0	0	0	0	0	0	0	0	0	1	0	0	1	Trump	0	0
142	https://medium.com/@jbhandley/diabolically-dishonest-lewin-groups-mmr-autism-sibling-study-f83af102bb38	O	1	1	1	0	3	0	0	0	0	0	0	0	0	0	MMR, vaccines	0	0	1	1	1	0	0	0	0	0	0	0	thimerosal	0	0	1	1	0	0	0	0	0	0	1	1	Jenny McCarthy	blog	https://web.archive.org/save/https://www.organicconsumers.org/news/not-just-autism-major-yale-study-shows-vaccines-tied-multiple-brain-disorders
143	https://www.skepticalraptor.com/skepticalraptorblog.php/yes-autism-rate-rising-vaccines-caused-vaccines/	O	0	1	1	1	3	0	0	0	0	0	0	0	0	0	MMR, vaccines	1	0	0	1	0	0	1	0	0	0	0	0	thimerosal	1	0	0	0	0	0	0	0	0	0	0	0	0	blog	0
146	http://www.activistpost.com/2013/09/22-medical-studies-that-show-vaccines.html	N	1	1	1	1	4	0	0	0	0	0	0	0	0	0	MMR, hep B, vaccines	0	0	1	1	1	0	0	0	0	0	0	0	thimerosal	0	0	1	0	0	0	0	0	0	0	0	0	0	0	https://web.archive.org/save/https://medium.com/@jbhandley/diabolically-dishonest-lewin-groups-mmr-autism-sibling-study-f83af102bb38
147	http://link.galegroup.com/apps/doc/EJ3010938206/OVIC?u=s0940&xid=c704d3b8	O	0	0	1	1	2	0	0	0	0	0	0	0	0	0	MMR, vaccines	1	0	0	1	0	0	1	0	0	0	0	0	thimerosal	1	0	0	1	0	0	0	0	0	0	0	0	0	profession? Libraries	0
148	https://www.disabilityscoop.com/2017/02/09/in-white-house-prodded-vaccines/23301/	N	1	1	1	1	4	0	0	0	0	0	0	0	0	0	vaccines	1	0	0	1	0	0	1	0	1	1	0	0	0	0	0	0	0	0	0	0	0	1	0	0	1	trump, RFK	0	0
149	http://www.health.com/childhood-vaccines/how-anti-vaccine-movement-hurts-autistic-people	N	1	1	1	1	4	0	0	0	0	0	0	0	0	0	MMR, vaccines	1	0	0	1	0	0	1	0	0	0	0	0	0	0	0	0	0	0	0	0	0	0	0	0	0	0	0	0
150	http://www.patheos.com/blogs/progressivesecularhumanist/2016/11/donald-trump-says-vaccines-cause-autism/	N	1	1	1	1	4	0	0	0	0	0	0	0	0	0	vaccines	1	0	0	1	0	0	1	0	1	0	0	0	0	0	0	0	0	0	0	0	0	1	0	0	1	trump	0	0
151	http://www.vaccinesafety.edu/vs-autism.htm	P	0	1	1	1	3	0	0	0	0	0	0	0	0	0	MMR, vaccines	1	0	0	1	0	0	1	0	0	0	0	0	thimerosal	1	0	0	0	0	0	0	0	0	0	0	0	0	0	0
152	https://geneticliteracyproject.org/2016/09/22/autism-increase-mystery-solved-no-its-not-vaccines-gmos-glyphosate-or-organic-foods/	NP	1	1	1	1	4	0	0	0	0	0	0	0	0	0	vaccines	0	1	0	1	0	1	0	0	0	0	0	0	GMOs, herbicide glyphosate	0	1	0	0	0	0	0	0	0	0	0	1	Jenny McCarthy	0	0
153	http://www.genengnews.com/gen-news-highlights/autism-risk-linked-to-banned-chemicals-not-vaccines/81253124	N	0	1	0	1	2	0	0	0	0	0	0	0	0	0	vaccines	0	1	0	1	0	0	1	0	0	0	0	0	organochlorine: polychlorinated biphenyls and pesticides	0	0	1	0	0	0	0	0	0	0	0	0	0	0	0
154	http://gizmodo.com/jill-stein-deletes-tweet-that-says-theres-no-evidence-1784624949	N	1	1	1	1	4	0	0	0	0	0	0	0	0	0	vaccines	0	1	0	1	0	1	0	0	0	0	0	0	0	0	0	0	0	0	0	0	0	1	1	1	1	0	0	0
155	https://www.happiestbaby.com/blogs/blog/autism-vaccines-are-innocent-part-2	C	1	0	0	1	2	0	0	0	0	0	0	0	0	0	vaccines	1	0	0	1	0	0	1	0	0	0	0	0	0	0	0	0	0	0	0	0	0	0	0	0	0	0	0	0
156	http://www.expressnews.com/news/news_columnists/brian_chasnoff/article/LaHood-I-know-the-truth-about-vaccines-and-9191602.php	N	1	1	1	1	4	0	0	0	0	0	0	0	0	0	vaccines	0	1	0	1	0	1	0	0	0	0	0	0	0	0	0	0	0	0	0	0	0	1	0	1	0	0	0	0
157	https://arstechnica.com/science/2017/08/un-bustable-myths-and-stubborn-minds-pro-vaccine-efforts-backfire/	N	1	1	1	1	4	0	0	0	0	0	0	0	0	0	MMR, vaccines	1	0	0	0	0	0	0	0	0	0	0	0	0	0	0	0	0	0	0	0	0	0	0	0	0	0	0	0
158	http://www.ksat.com/news/politics/district-attorney-nico-lahood-vaccines-cause-autism	N	1	1	1	1	4	0	0	0	0	0	0	0	0	0	vaccines	0	1	0	1	0	1	0	0	0	0	0	0	0	0	0	0	0	0	0	0	0	0	0	1	0	0	0	0
159	https://ivaccinate.org/ufaqs/link-autism-vaccines/	G	0	0	1	1	2	0	0	0	0	0	0	0	0	0	MMR, vaccines	1	0	0	1	0	0	1	0	1	1	0	0	thimerosal	1	0	0	1	0	0	0	0	0	0	0	0	0	0	0
160	https://www.ghc.org/kbase/topic.jhtml?docId=ue4907	P	1	1	1	1	4	0	0	0	0	0	0	0	0	0	MMR, vaccines, flu	1	0	0	1	0	0	1	0	0	0	0	0	thimerosal	1	0	0	1	0	0	0	0	0	0	0	0	0	0	0
161	https://www.ecowatch.com/cdc-vaccines-autism-2051536402.html	N	0	1	1	1	3	0	0	0	0	0	0	0	0	0	MMR, vaccines	0	0	1	1	1	0	0	0	0	0	0	0	thimerosal	0	0	1	0	0	0	0	0	0	0	0	1	RFK	0	https://web.archive.org/save/https://www.activistpost.com/2013/09/22-medical-studies-that-show-vaccines.html
163	http://www.immunizeusa.org/blog/2016/july/22/vaccine-court/	NP	0	1	1	1	3	0	0	0	0	0	0	0	0	0	vaccines	1	0	0	1	0	0	1	0	1	0	0	0	0	0	0	0	0	0	0	0	0	0	0	0	0	0	0	0
164	https://www.romper.com/p/heres-all-the-evidence-that-proves-vaccines-cause-autism-12021	N	1	1	1	1	4	0	0	0	0	0	0	0	0	0	MMR, vaccines, whooping cough	1	0	0	1	0	0	1	0	1	1	0	0	0	0	0	0	0	0	0	0	0	0	0	0	0	0	0	0
165	https://www.betterhelp.com/advice/autism/the-causes-of-autism-genetics-or-vaccines/	P	0	0	0	1	1	0	0	0	0	0	0	0	0	0	MMR	1	0	0	1	0	0	1	0	1	1	0	0	0	0	0	0	0	0	0	0	0	0	0	0	0	0	0	0
166	http://www.livewellpediatrics.com/autism-vaccines	P	0	0	0	1	1	0	0	0	0	0	0	0	0	0	vaccines	1	0	0	0	0	0	0	local swelling	1	1	0	0	0	0	0	0	0	0	0	0	0	0	0	0	0	0	0	0
167	http://jamanetwork.com/journals/jama/fullarticle/2275444	S	1	1	1	1	4	0	0	0	0	0	0	0	0	0	MMR, vaccines	0	1	0	1	0	0	1	0	0	0	0	0	0	0	0	0	0	0	0	0	0	0	0	0	0	0	0	0
168	http://thehill.com/policy/healthcare/253980-trump-links-vaccines-to-autism-epidemic	N	1	1	1	1	4	0	0	0	0	0	0	0	0	0	vaccines	0	1	0	1	0	1	0	0	0	0	0	0	0	0	0	0	1	0	0	0	0	1	0	1	1	Trump	About political debate on vaccines	0
169	http://www.acsh.org/news/2016/04/04/yet-another-study-debunks-autism-vaccine-link	NP	1	1	1	1	4	0	0	0	0	0	0	0	0	0	MMR, rotavirus, vaccines	1	0	0	1	0	0	1	0	0	0	0	0	0	0	0	0	1	0	0	0	0	1	0	0	1	Trump	About political debate on vaccines	0
171	http://kidshealth.org/en/parents/autism-studies.html	HP	1	1	0	1	3	0	0	0	0	0	0	0	0	0	MMR, vaccines	1	0	0	1	0	0	1	mild fever, rash	1	0	0	0	0	0	0	0	0	0	0	0	0	0	0	0	0	0	0	0
172	http://www.nbcnews.com/health/kids-health/one-more-study-shows-vaccines-dont-cause-autism-n345611	N	1	1	1	1	4	0	0	0	0	0	0	0	0	0	MMR, vaccines	1	0	0	1	0	0	1	0	0	0	0	0	0	0	0	0	0	0	0	0	0	0	0	0	0	0	0	0
174	https://www.tacanow.org/family-resources/vaccination-choices-for-families-with-autism/	NP	1	1	0	1	3	0	0	0	0	0	0	0	0	0	DTaP, flu, hep B, vaccines	0	1	0	0	0	0	0	fever, lethargy, poor feeding, and irritability	0	0	0	0	thimerosal, aluminium	0	0	1	1	1	1	0	0	0	0	0	0	0	non-profit parent support group	0
175	http://autisticadvocacy.org/2015/09/asan-statement-on-gop-primary-debate-comments-on-autism-and-vaccination/	NP	0	1	0	1	2	0	0	0	0	0	0	0	0	0	vaccines	1	0	0	1	0	0	1	0	0	0	0	0	0	0	0	0	0	0	0	0	0	1	0	0	0	0	describes politicians debating vaccinations	0
176	https://twitter.com/realdonaldtrump/status/449525268529815552?lang=en	O	1	1	0	1	3	0	0	0	0	0	0	0	0	0	vaccines	0	0	1	1	0	0	1	0	0	0	0	0	0	0	0	0	1	0	0	0	0	0	0	0	1	Tump	social media	https://web.archive.org/save/https://www.ecowatch.com/cdc-vaccines-autism-2051536402.html
177	http://henricodoctors.com/healthy-kids/34cc6dfc-6a53-4430-80dd-fb25e6bdfc52/is-there-a-connection-between-vaccines-and-autism?mainCategory=1	O	0	0	0	1	1	0	0	0	0	0	0	0	0	0	MMR, vaccines	1	0	0	1	0	0	1	Mild fever, rash	1	1	0	0	0	0	0	0	0	0	0	0	0	0	0	0	0	0	0	0
178	http://fox13now.com/2016/06/01/boy-scientist-explains-evidence-connecting-vaccines-and-autism/	N	0	0	0	0	0	0	0	0	0	0	0	0	0	0	0	0	0	0	0	0	0	0	0	0	0	0	0	0	0	0	0	0	0	0	0	0	0	0	0	0	0	Video	0
179	http://www.wbur.org/cognoscenti/2015/02/11/measles-outbreak-susan-senator	O	1	1	1	1	4	0	0	0	0	0	0	0	0	0	MMR	1	0	0	1	0	0	1	0	0	0	0	0	0	0	0	0	1	0	0	0	0	0	0	1	1	Jenny McCarthy	Radio station	0
180	http://www.msnbc.com/msnbc/no-vaccines-have-not-caused-autism-epidemic	N	1	1	1	1	4	0	0	0	0	0	0	0	0	0	vaccines	0	1	0	1	0	0	1	0	0	0	0	0	0	0	0	0	1	0	0	0	0	1	0	1	1	Trump	0	0
181	https://www.asatonline.org/research-treatment/resources/topical-articles/autism-and-vaccines-the-evidence-to-date/	NP	0	0	1	1	2	0	0	0	0	0	0	0	0	0	MMR, vaccines	1	0	0	1	0	0	1	0	0	0	0	0	thimerosal	1	0	0	0	0	0	0	0	0	1	1	1	RKJ, Jenny McCarthy	0	0
182	http://www.salon.com/2015/11/29/what_the_hells_wrong_with_us_autism_vaccines_and_why_some_people_believe_jenny_mccarthy_over_every_doctor/	N	1	1	1	1	4	0	0	0	0	0	0	0	0	0	MMR, vaccines, small pox, pertussis (DTaP), polio, HPV	1	0	0	1	0	0	1	0	0	0	0	0	thimerosal	1	0	0	0	0	0	0	0	1	1	0	1	Jim Carey, Jenny McCarthy	Excerpt from a book, discusses religious and political issues in Pakistan and Nigeria with Polio vaccine	0
183	http://www.popsci.com/science/article/2011-01/british-doctor-faked-data-linking-vaccines-autism-and-hoped-profit-it	N	1	1	1	1	4	0	0	0	0	0	0	0	0	0	MMR, vaccines	0	1	0	1	0	1	0	0	0	0	0	0	0	0	0	0	0	0	0	0	0	0	0	0	0	0	0	0
184	https://books.google.com/books?id=EpJQiQH6V_8C&pg=PA104&lpg=PA104&dq=autism+vaccines&source=bl&ots=Sx5v9UFpJJ&sig=pXdMdy7OzYH3C8NllhSMIaDksVY&hl=en&sa=X&ved=0ahUKEwjwzJrAxdbVAhXLPFAKHUKdApU4ZBDoAQiGBDBS	O	1	1	1	1	4	0	0	0	0	0	0	0	0	0	MMR, rotavirus, pneumococcal, chicken pox	1	0	0	1	0	0	1	Intussceception, meningitis, diabetes	0	1	0	0	thimerosal	1	0	0	1	0	0	0	0	0	0	0	0	0	book	0
185	http://www.healthline.com/health-news/vaccines-dont-cause-autism-so-what-does-022015	HP	1	1	1	1	4	0	0	0	0	0	0	0	0	1	MMR, vaccines	0	1	0	1	0	0	1	0	0	0	0	0	0	0	0	0	0	0	0	0	0	0	0	0	0	0	0	0
186	https://www.today.com/health/de-niro-says-find-truth-vaccines-scientists-already-did-t86251	N	1	1	1	1	4	0	0	0	0	0	0	0	0	0	vaccines, whooping cough	1	0	0	1	0	0	1	pain, swelling, fever	0	0	0	0	thimerosal, mercury-based	0	1	0	1	0	0	0	0	0	0	1	1	Robert De Niro	0	0
187	http://www.vogue.com/article/autism-vaccinations-tribeca-film-science-cause-treatments	O	1	1	0	1	3	0	0	0	0	0	0	0	0	0	MMR, vaccines	0	0	0	1	0	0	1	0	0	0	0	0	0	0	0	0	0	0	0	0	0	0	0	0	1	Robert De Niro	Magazine, about tribeca film festival	0
188	https://thelogicofscience.com/2016/04/28/vaccines-and-autism-a-thorough-review-of-the-evidence/	O	0	1	1	0	2	0	0	0	0	0	0	0	0	0	MMR, vaccines	1	0	0	1	0	0	1	0	0	0	0	0	thimerosal, mercury	1	0	0	1	0	0	0	0	0	0	0	0	0	Blog; discusses conflict of interest as well	0
189	https://www.nytimes.com/2016/03/26/health/vaccines-autism-robert-de-niro-tribeca-film-festival-andrew-wakefield-vaxxed.html	N	1	1	1	1	4	0	0	0	0	0	0	0	0	0	MMR, vaccines	1	0	0	1	0	0	1	0	1	1	0	0	0	0	0	0	0	0	0	0	0	0	0	1	1	Robert De Niro	Re film vaxxed	0
190	http://ithacachiropractic.com/81-studies-linking-vaccines-to-autism/	C	0	0	1	1	2	0	0	0	0	0	0	0	0	0	HBV, MMR, vaccines,	0	0	1	1	1	0	0	0	0	0	0	0	thimerosal, mercury, aluminium, acetaminophen	0	0	1	0	0	0	0	0	0	0	0	0	0	81 studies linking vaccines to autism	https://web.archive.org/save/https://twitter.com/realdonaldtrump/status/449525268529815552?lang=en
191	http://www.boredpanda.com/scientific-evidence-vaccines-cause-autism-marco-arturo/	O	1	0	0	1	2	0	0	0	0	0	0	0	0	0	MMR, vaccines	1	0	0	1	0	1	0	0	1	1	0	0	0	0	0	0	0	0	0	0	0	0	0	0	0	0	Art and creative community… Video Marco Arturo	0
192	https://www.everydayhealth.com/news/vaccines-cause-autism/	HP	1	1	1	1	4	0	0	0	0	0	0	0	0	1	MMR, vaccines	0	1	0	1	0	1	0	0	0	0	0	0	thimerosal, mercury	1	0	0	0	0	0	0	0	0	0	1	0	0	0	0
194	http://chippenhammed.com/healthy-kids/34cc6dfc-6a53-4430-80dd-fb25e6bdfc52/is-there-a-connection-between-vaccines-and-autism?mainCategory=1	P	0	0	0	1	1	0	0	0	0	0	0	0	0	0	MMR, vaccines	1	0	0	1	0	0	1	Mild fever, rash	1	1	0	0	0	0	0	0	0	0	0	0	0	0	0	0	0	0	0	0
195	http://www.vaccinesafetynet.org/resources/documents/vaccines-do-not-cause-autism	NP	0	1	1	1	3	0	0	0	0	0	0	0	0	0	MMR, vaccines	1	0	0	1	0	0	1	0	0	0	0	0	thimerosal	1	0	0	0	0	0	0	0	0	0	0	0	0	0	0
196	http://www.immunizeforgood.com/fact-or-fiction/autism	NP	0	0	1	1	2	0	0	0	0	0	0	0	0	0	MMR, vaccines	1	0	0	1	0	0	1	0	0	0	0	0	0	0	0	0	0	0	0	0	0	0	0	0	0	0	0	0
197	http://aplus.com/a/marco-artuo-evidence-vaccines-autism?no_monetization=true	N	1	1	1	1	4	0	0	0	0	0	0	0	0	0	vaccines	1	0	0	1	0	0	1	0	0	0	0	0	0	0	0	0	0	0	0	0	0	0	0	0	0	0	Contains video	0
198	http://www.newsmax.com/Health/Headline/autism-increase-vaccines-MMR/2015/02/10/id/623973/	N	1	1	0	1	3	0	0	0	0	0	0	0	0	0	MMR, chicken pox, vaccines	0	0	1	1	1	0	0	Bowel disease, diabetes and obesity	0	0	0	0	thimerosal	0	0	1	1	0	0	0	0	1	0	1	0	0	Aborted fetal cells- MMR, increased risk in african american boys	https://web.archive.org/save/http://ithacachiropractic.com/81-studies-linking-vaccines-to-autism/
199	https://www.sciencealert.com/massive-studying-of-95-000-children-finds-no-link-between-mmr-vaccines-and-autism	N	1	1	1	1	4	0	0	0	0	0	0	0	0	0	MMR	1	0	0	1	0	0	1	0	1	1	0	0	0	0	0	0	0	0	0	0	0	0	0	0	0	0	MMR and autism	0
200	https://www.colorlines.com/articles/new-documentary-alleges-cdc-withheld-proof-link-between-vaccines-and-autism-black-boys	N	1	1	1	1	4	0	0	0	0	0	0	0	0	0	MMR	0	1	0	1	0	1	0	0	0	0	0	0	0	0	0	0	0	0	0	0	0	0	0	0	0	0	MMR and autism in black boys	0

## Sheet: English-UK
Ranking	Website	Typology	Author	Date	References	Ownership	JAMA	HONcode	Vaccines	Vax +ve	Vax=	Vax -ve	vaxcheck	Autism	Autism+ve	Autism=	Autism-ve	Other adverse events	Efficacy of vaccine	Eff +ve	Eff =	Eff -ve	Chemical	Chem+ve	Chem=	Chem-ve	Comb of vaccines- overload	CAM	CAM+ve	CAM=	CAM-ve	Politics	Religion	Testimonial	Celebrities	Celebrity mentioned	Notes	0
1	https://www.autismspeaks.org/what-autism/learn-more-autism/what-causes-autism	NP	0	0	1	1	2	0	0	1	0	0	1	1	0	0	1	0	0	0	0	0	0	0	0	0	0	0	0	0	0	0	0	0	0	0	0	0
2	https://academic.oup.com/labmed/article-pdf/33/9/708/18681453/labmed33-0708.pdf	S	1	1	1	1	4	0	MMR, vaccines, hep B, HiB, flu, DTaP	0	0	1	1	1	1	0	0	chronic infection of the gut	0	0	0	0	thimerosal	1	0	0	0	1	1	0	0	0	0	0	0	0	Low zinc and vitamin A status weakens immunity against autism	0	https://web.archive.org/web/20180119094337/https://academic.oup.com/labmed/article/33/9/708/2504263
3	https://academic.oup.com/cid/article/48/4/456/284219/Vaccines-and-Autism-A-Tale-of-Shifting-Hypotheses	S	1	1	1	1	4	0	MMR	1	0	0	1	1	0	0	1	0	0	0	0	0	thimerosal	0	0	1	1	0	0	0	0	0	0	0	0	0	thimerosal associated with autism	0
4	http://www.autism.org.uk/get-involved/media-centre/position-statements/mmr-vaccine.aspx	NP	0	0	1	1	2	0	MMR ,vaccines	1	0	0	1	1	0	0	1	0	0	0	0	0	0	0	0	0	0	0	0	0	0	0	0	0	0	0	0	0
5	http://www.autism.org.uk/get-involved/media-centre/news/2017-02-15-trump-vaccines.aspx	NP	0	0	1	1	2	1	MMR ,vaccines	1	0	0	1	1	0	0	1	0	0	0	0	0	0	0	0	0	0	0	0	0	0	0	0	0	0	TRUMP	Same website	0
6	http://www.autism.org.uk/get-involved/media-centre/news/2017-05-04-restating-our-position-no-connection-between-autism-and-vaccines.aspx	NP	0	0	1	1	2	2	MMR ,vaccines	1	0	0	1	1	0	0	1	0	0	0	0	0	0	0	0	0	0	0	0	0	0	0	0	0	0	0	Same website	0
7	http://howdovaccinescauseautism.com/	O	0	0	0	0	0	0	0	1	0	0	1	0	0	0	1	0	0	0	0	0	0	0	0	0	0	0	0	0	0	0	0	0	0	0	No info	0
8	https://www.cdc.gov/ncbddd/autism/topics.html	G	0	1	1	1	3	0	vaccines	1	0	0	1	1	0	0	1	0	0	0	0	0	0	0	0	0	0	0	0	0	0	0	0	0	0	0	0	0
9	https://www.cdc.gov/vaccinesafety/concerns/autism.html	G	0	1	1	1	3	0	MMR	1	0	0	1	1	0	0	1	0	0	0	0	0	thimerosal	0	0	1	0	0	0	0	0	0	0	0	0	0	MMR, thimerosal	0
10	http://ithacachiropractic.com/81-studies-linking-vaccines-to-autism/	C	1	1	1	1	4	0	MMR	0	1	0	1	1	0	1	0	0	0	0	0	0	thimerosal	0	0	1	0	0	0	0	0	0	0	0	1	Charlie Sheen, Jim Carrey	MMR, thimerosal	0
11	http://content.time.com/time/health/article/0,8599,1721109,00.html	N	1	1	1	1	4	0	0	0	1	0	1	1	0	1	0	0	0	0	0	0	mercury	0	1	0	0	0	0	0	0	0	0	1	0	0	0	0	https://web.archive.org/save/http://content.time.com/time/health/article/0,8599,1721109,00.html
12	http://www.sciencemag.org/news/2017/04/four-vaccine-myths-and-where-they-came	N	1	1	0	1	3	0	MMR, vaccines, flu	1	0	0	1	1	0	0	1	0	0	0	0	0	thimerosal, mercury	0	0	1	1	0	0	0	0	1	0	0	1	RFK	0	0
13	https://www.healthychildren.org/English/safety-prevention/immunizations/Pages/Vaccine-Studies-Examine-the-Evidence.aspx	P	0	1	1	1	3	1	MMR	1	0	0	1	1	0	0	1	0	0	0	0	0	thimerosal	0	0	1	1	0	0	0	0	0	0	0	0	0	MMR, thimerosal, overload	0
14	http://www.webmd.com/brain/autism/do-vaccines-cause-autism	HP	1	1	1	1	4	1	MMR	1	0	0	1	1	0	0	1	0	0	0	0	0	thimerosal	0	0	1	1	0	0	0	0	0	0	0	0	0	MMR, thimerosal, combinations	0
15	http://www.mychildwithoutlimits.org/understand/autism/what-causes-autism/	NP	0	0	0	1	1	0	MMR	1	0	0	1	1	0	0	1	0	0	0	0	0	thimerosal	0	0	1	0	0	0	0	0	0	0	0	0	0	0	0
16	https://www.cdc.gov/vaccinesafety/vaccines/mmr-vaccine.html	G	0	1	1	1	3	0	0	1	0	0	1	0	0	0	0	0	0	0	0	0	0	0	0	0	0	0	0	0	0	0	0	0	0	0	0	0
17	http://www.webmd.com/a-to-z-guides/tc/autism-and-vaccines-topic-overview	HP	0	0	1	1	2	1	MMR	1	0	0	1	1	0	0	1	0	1	1	0	0	thimerosal	0	0	1	1	0	0	0	0	0	0	0	0	0	0	0
18	https://www.ncbi.nlm.nih.gov/pmc/articles/PMC3136032/	S	1	1	1	1	4	0	MMR	1	0	0	1	1	0	0	1	0	0	0	0	0	0	0	0	0	0	0	0	0	0	0	0	0	0	0	MMR, Implications of fraudulent research and manuscripts	0
19	https://sciencebasedmedicine.org/reference/vaccines-and-autism/	O	0	0	1	1	2	0	MMR,vaccines	1	0	0	1	1	0	0	1	Other neurodevelopmental disorders	0	0	0	0	thimerosal	0	0	1	0	0	0	0	0	0	0	0	0	0	Blog? gives a list of studies	0
20	http://www.publichealth.org/public-awareness/understanding-vaccines/vaccine-myths-debunked/	O	0	0	1	1	2	0	MMR, others	1	0	0	1	1	0	0	1	Disease the vaccine is given for	1	1	0	0	thimerosal, formaldehyde	0	0	1	1	0	0	0	0	0	0	0	0	0	MMR & autism, overload, natural immunity, unsafe toxins, efficacy, cause the disease	0
21	https://en.wikipedia.org/wiki/MMR_vaccine_controversy	O	0	1	1	1	3	0	MMR	1	0	0	1	1	0	0	1	0	0	0	0	0	0	0	0	0	0	0	0	0	0	0	0	0	0	0	MMR autism	0
22	https://www.babycenter.com/0_vaccines-and-autism-separating-fact-from-fiction_1470554.bc	O	0	1	1	1	3	0	MMR	1	0	0	1	1	0	0	1	0	0	0	0	0	thimerosal	0	0	1	0	0	0	0	0	0	0	0	0	0	thimerosal & autism, Forum	0
23	https://www.statnews.com/2016/03/31/vaxxed-vaccine-autism-movie/	N	1	1	1	1	4	0	MMR, vaccines	0	1	0	1	1	0	1	0	0	0	0	0	0	0	0	0	0	0	0	0	0	0	1	0	0	1	Robert De Niro	Discussing the film "Vaxxed"	0
24	http://www.newyorker.com/tech/elements/trumps-dangerous-support-for-conspiracies-about-autism-and-vaccines	N	1	1	1	1	4	0	MMR	1	0	0	1	1	0	0	1	0	0	0	0	0	thimerosal	0	0	1	0	0	0	0	0	0	0	0	1	Robert Kennedy Jr, Trump	MMR, thimerosal	0
25	https://www.nhs.uk/news/pregnancy-and-child/mmr-vaccine-does-not-cause-autism/	G	1	1	1	1	4	0	MMR	1	0	0	1	1	0	0	1	Enterocolitis	0	0	0	0	0	0	0	0	0	0	0	0	0	0	0	0	0	0	0	0
26	http://www.independent.co.uk/news/world/americas/us-politics/donald-trump-autism-anti-vaccination-vaxxer-myth-injection-health-campaigners-a7580941.html	N	1	1	1	1	4	0	MMR	1	0	0	1	1	0	0	1	0	1	1	0	0	0	0	0	0	1	0	0	0	0	1	0	0	1	Trump	0	0
27	http://edition.cnn.com/2015/07/20/health/vaccines-fast-facts/index.html	N	0	1	1	1	3	0	MMR, polio	0	1	0	1	1	0	1	0	HIV/AIDS and polio	0	0	0	0	0	0	0	0	0	0	0	0	0	1	1	0	1	Trump, RFK, curtis	0	0
28	https://www.nhs.uk/news/neurology/vaccines-not-linked-with-autism-study-finds/	G	1	1	1	1	4	0	MMR, vaccines	1	0	0	1	1	0	0	1	0	1	1	0	0	thimerosal	0	0	1	0	0	0	0	0	0	0	0	0	0	0	0
29	http://uk.businessinsider.com/trump-vaccines-autism-2016-11	N	1	1	1	1	4	0	MMR	1	0	0	1	1	0	0	1	Bowel disease	1	1	0	0	0	0	0	0	1	0	0	0	0	0	0	1	1	Trump, Jim Carrey	0	0
30	http://fortune.com/2017/02/16/donald-trump-autism-vaccines/	N	1	1	1	1	4	0	MMR, vaccines	1	0	0	1	1	0	0	1	0	0	0	0	0	0	0	0	0	0	0	0	0	0	0	1	0	1	Trump, RFK jr	0	0
32	http://www.who.int/vaccine_safety/topics/mmr/mmr_autism/en/	G	0	0	0	1	1	0	MMR	1	0	0	1	1	0	1	0	Bowel disease	0	0	0	0	0	0	0	0	1	0	0	0	0	0	0	0	0	0	0	0
33	http://www.sciencemag.org/news/2017/04/four-vaccine-myths-and-where-they-came	N	1	1	0	1	3	0	MMR, vaccines, flu	1	0	0	1	1	0	0	1	0	0	0	0	0	thimerosal, mercury	0	0	1	1	0	0	0	0	1	0	0	1	RFK	0	0
34	https://www.khanacademy.org/science/health-and-medicine/infectious-diseases/influenza/v/vaccines-and-the-autism-myth-part-2	NP	1	1	0	1	3	0	MMR	1	0	0	1	1	0	0	1	0	0	0	0	0	0	0	0	0	0	0	0	0	0	0	0	0	0	0	0	0
35	https://www.scientificamerican.com/article/proposed-presidential-autism-vaccine-panel-could-help-spread-disease/	N	1	1	1	1	4	0	vaccines	1	0	0	1	1	0	0	1	0	1	1	0	0	0	0	0	0	0	0	0	0	0	0	0	0	1	Trump, RFK	0	0
36	http://www.sabin.org/updates/blog/vaccines-dont-cause-autism-0	NP	0	1	1	1	3	0	MMR, vaccines	1	0	0	1	1	0	0	1	0	0	0	0	0	thimerosal	0	0	1	0	0	0	0	0	0	0	0	0	0	0	0
37	https://www.washingtonpost.com/news/to-your-health/wp/2016/05/25/7-things-about-vaccines-and-autism-that-the-movie-vaxxed-wont-tell-you/	N	1	1	1	1	4	0	MMR, vaccines	0	1	0	1	1	0	1	0	0	0	0	0	0	0	0	0	0	0	0	0	0	0	0	0	0	1	Robert De Niro	MMR	0
38	https://www.theguardian.com/film/2016/apr/02/vaxxed-film-scientist-interview-vaccines-autism	N	1	1	1	1	4	0	DTaP, vaccines	0	1	0	1	1	0	0	1	1	seizures	0	0	0	0	0	0	0	0	0	0	0	0	0	0	0	1	0	0	0
39	http://www.healthcare-management-degree.net/autism-vaccines/	O	0	0	1	1	2	0	MMR, vaccines, whooping cough, smallpox, flu vaccine (thimersol)	1	0	0	1	1	0	0	1	0	1	1	0	0	thimerosal	0	0	1	1	0	0	0	0	0	1	0	0	0	Resource and guide for healthcare management degree courses	0
40	http://media.chop.edu/data/files/pdfs/vaccine-education-center-autism.pdf	P	0	1	1	1	3	0	MMR	1	0	0	1	1	0	0	1	0	0	0	0	0	thimerosal	0	0	1	1	0	0	0	0	0	0	0	0	0	MMR, thimerosal, overload	0
41	http://discovermagazine.com/2009/jun/06-why-does-vaccine-autism-controversy-live-on	N	1	1	1	0	3	0	MMR	1	0	0	1	1	0	0	1	0	1	1	0	0	THIMEROSAL	0	0	1	0	0	0	0	0	0	0	0	0	0	0	0
42	https://blog.historyofvaccines.org/content/articles/do-vaccines-cause-autism	NP	0	1	1	1	3	0	MMR, flu, vaccines	1	0	0	1	1	0	0	1	Bowel disease	0	0	0	0	thimerosal, aluminium	0	0	1	0	0	0	0	0	0	0	0	0	0	0	0
43	http://www.positivepartnerships.com.au/en/fact-sheet/vaccinations-autism	G	0	1	1	1	3	0	MMR, vaccines, flu, Hep B	1	0	0	1	1	0	0	1	0	0	0	0	0	thimerosal	0	0	1	0	0	0	0	0	0	0	0	0	0	0	0
44	http://jamanetwork.com/journals/jama/fullarticle/2275444	S	1	1	1	1	4	0	MMR, vaccines	0	1	0	1	1	0	0	1	0	0	0	0	0	0	0	0	0	0	0	0	0	0	0	0	0	0	0	0	0
45	http://www.immunize.org/autism/	NP	0	1	1	1	3	0	MMR	1	0	0	1	1	0	0	1	0	1	0	1	0	thimerosal	0	0	1	1	0	0	0	0	0	0	0	0	0	MMR, thimerosal, thimerosal associated with autism, fetal cell vaccines	0
46	https://wholenewmom.com/health-concerns/did-vaccines-cause-my-sons-autism/	C	1	1	0	1	3	0	MMR, vaccines, HIB, chicken pox, HPV	1	0	0	1	1	0	1	0	0	0	0	0	0	mercury, aluminium	1	0	0	1	1	1	0	0	1	0	1	0	0	believes that comb of vaccines is financially motivated	0
47	http://www.sciencedirect.com/science/article/pii/S0264410X14006367	S	1	1	1	1	4	0	vaccines, MMR	1	0	0	1	1	0	0	1	0	0	0	0	0	thimerosal, mercury	0	0	1	0	0	0	0	0	0	0	0	0	0	0	0
48	http://sciencedrivennutrition.com/vaccines-and-autism/	O	1	1	1	1	4	0	vaccines, MMR	1	0	0	1	1	0	0	1	0	0	0	0	0	thimerosal	0	0	1	0	0	0	0	0	0	0	0	0	0	0	0
49	https://www.self.com/story/cleveland-clinic-doctor-vaccines-safety	O	1	1	1	1	4	0	MMR, vaccines	0	1	0	1	1	0	0	1	Sore arm, injection site redness, febrile seizure	0	0	0	0	aluminium, thimerosal	0	0	1	0	0	0	0	0	0	0	0	0	0	Blog/ news?	0
50	http://blogs.plos.org/speakingofmedicine/2017/01/20/the-why-vaccines-dont-cause-autism-papers/	O	1	1	1	1	4	0	MMR, vaccines	1	0	0	1	1	0	0	1	0	0	0	0	0	thimerosal	0	0	1	1	0	0	0	0	0	0	1	0	0	blog	0
51	https://www.newscientist.com/article/mg19726464.100-autism-payout-reignites-vaccine-controversy/	N	1	1	1	1	4	0	haemophilus influenzae, chickenpox, polio, MMR, diphtheria, pertussis, tetanus and polio	1	0	0	1	1	0	0	1	0	0	0	0	0	thimerosal	0	1	0	0	0	0	0	0	0	0	0	1	John McCain	0	0
52	https://www.focusforhealth.org/autism-and-vaccine-debate/	O	0	0	1	1	2	0	vaccines, flu	0	0	1	1	1	1	0	0	0	0	0	0	0	thimerosal	1	0	0	1	0	0	0	0	1	0	0	0	0	website/blog linking environmental inlfluences. Congress passing law preventing pts from suing vaccine companies for injury to preserve vaccine programe	0
53	http://news.nationalgeographic.com/news/2013/07/130716-autism-vaccines-mccarthy-view-medicine-science/	NP	1	1	1	1	4	0	MMR ,vaccines	1	0	0	1	1	0	0	1	0	0	0	0	0	0	0	0	0	1	0	0	0	0	0	0	0	1	Jenny McCarthy	0	0
54	https://www.livescience.com/57465-vaccines-autism-trump-rfk.html	N	1	1	1	1	4	0	vaccines	0	1	0	1	1	0	0	1	0	0	0	0	0	0	0	0	0	0	0	0	0	0	1	0	0	1	RFK, Trump	trump considering forming a commission on autism	0
55	http://time.com/3827309/vaccines-autism-siblings/	N	1	1	1	1	4	0	MMR, vaccines	1	0	0	1	1	0	0	1	0	0	0	0	0	0	0	0	0	0	0	0	0	0	0	0	0	0	0	0	0
56	http://www.autismsupportnetwork.com/news/dr-oz-show-recap-causes-autism-and-vaccines-39940333	O	0	0	0	1	1	0	vaccines	0	1	0	1	1	0	1	0	0	0	0	0	0	0	0	0	0	1	0	0	0	0	0	0	0	0	0	Parenting support group	0
57	http://www.pbs.org/wgbh/nova/body/autism-vaccine-myth.html	N	1	1	1	1	4	0	MMR	1	0	0	1	1	0	0	1	Febrile seizure,	0	0	0	0	thimerosal	0	0	1	0	0	0	0	0	0	0	0	0	0	MMR, thimerosal, mercury	0
58	https://www.focusforhealth.org/autism-and-vaccine-debate/	O	1	1	1	1	4	0	MMR, vaccines, HPV	0	0	1	1	1	1	0	0	0	0	0	0	0	thimerosal, mercury, aluminium	1	0	0	0	0	0	0	0	1	0	0	1	RFK	Also discusses the increased risk of autism in african-american boys with MMR; conspiracy within CDC to cover up evidence	0
59	http://www.collective-evolution.com/2017/03/31/do-vaccines-cause-autism-an-honest-look-at-both-sides-of-this-controversial-issue/	O	1	1	0	1	3	0	vaccines	0	0	1	1	1	0	0	1	0	0	0	0	0	0	0	0	0	1	0	0	0	0	0	0	0	1	Tump	social media	0
60	https://www.forbes.com/sites/emilywillingham/2014/02/22/is-the-cdc-hiding-data-about-mercury-vaccines-and-autism/	N	1	1	1	1	4	0	vaccines, flu	1	0	0	1	1	0	0	1	0	0	0	0	0	thimerosal	0	1	0	0	0	0	0	0	1	0	0	0	0	0	0
61	https://www.brookings.edu/blog/health360/2015/09/21/vaccines-autism-and-nervous-patients/	NP	1	1	0	1	3	0	vaccines	0	1	0	1	1	0	1	0	0	0	0	0	0	mercury	1	0	0	1	0	0	0	0	1	0	1	0	0	0	0
62	https://twitter.com/realdonaldtrump/status/449525268529815552?lang=en	O	1	1	0	1	3	0	MMR, vaccines, Hep B, HiB	0	0	1	1	1	1	0	0	fevers, seizures, febrile convulsion, rash	0	0	0	0	0	0	0	0	0	0	0	0	0	0	0	1	0	0	0	0
63	http://autismsciencefoundation.org/what-is-autism/autism-and-vaccines/	NP	0	0	1	1	2	0	MMR	1	0	0	1	1	0	0	1	0	0	0	0	0	thimerosal	0	0	1	0	0	0	0	0	0	0	0	0	0	Autism and vaccine, MMR, thimerosal	0
64	http://www.popsci.com/science/article/2011-01/british-doctor-faked-data-linking-vaccines-autism-and-hoped-profit-it	N	1	1	1	1	4	0	MMR, vaccines	0	1	0	1	1	0	1	0	0	0	0	0	0	0	0	0	0	0	0	0	0	0	0	0	0	0	0	0	0
65	http://www.npr.org/sections/health-shots/2011/01/06/132703314/study-linking-childhood-vaccine-and-autism-was-fraudulent	N	1	1	1	1	4	0	MMR, vaccines	1	0	0	1	1	0	0	1	0	0	0	0	0	0	0	0	0	0	0	0	0	0	0	0	0	0	0	0	0
66	https://www.voicesforvaccines.org/how-my-daughter-taught-me-that-vaccines-do-not-cause-autism/	O	1	0	1	0	2	0	MMR, vaccines, flu	1	0	0	1	1	0	0	1	0	0	0	0	0	mercury, aluminium	0	1	0	0	0	0	0	0	0	0	1	0	0	Blog/articles for parents	0
67	http://kidshealth.org/en/parents/autism-studies.html	HP	1	1	0	1	3	0	MMR, vaccines	1	0	0	1	1	0	0	1	mild fever, rash	1	0	0	0	0	0	0	0	0	0	0	0	0	0	0	0	0	0	0	0
68	http://www.parents.com/health/autism/vaccines/health-update-more-proof-that-vaccines-dont-cause-autism/	O	1	1	0	1	3	0	(hepatitis B, rotavirus, DTaP, Hib, pneumococcal, polio, flu, MMR, chickenpox, hepatitis A, meningococcal	0	1	0	1	1	0	0	1	0	1	1	0	0	thimerosal	0	1	0	1	0	0	0	0	0	1	0	0	0	parenting support group	0
69	http://www.huffingtonpost.com/david-kirby/post2468343_b_2468343.html	N	1	1	0	0	2	0	MMR, HPV,	0	0	1	1	0	0	0	0	0	1	0	0	1	MERCURY, ALUMEN, ACETAMINOPHEN	0	0	0	0	0	0	0	0	0	0	0	0	0	0	0
70	https://www.youtube.com/watch?v=o3P6wVUH0pc	O	0	1	1	0	2	0	MMR, vaccines	0	0	1	1	1	1	0	0	0	0	0	0	0	mercury, almuminium	1	0	0	0	0	0	0	0	0	0	0	0	0	0	0
71	https://avscientificsupportarsenal.wordpress.com/2015/04/29/vaccines-do-cause-autism-undeniable-scientific-proof/	O	0	0	0	1	1	0	MMR, vaccines, flu	0	0	1	1	1	1	0	0	0	0	0	0	0	mercury	1	0	0	1	0	0	0	0	0	0	0	0	0	0	0
72	http://www.ageofautism.com/the-vaccine-autism-link.html	NP	1	1	1	1	4	0	MMR, hep B, vaccines	0	0	1	1	1	1	0	0	0	0	0	0	0	thimerosal	1	0	0	0	0	0	0	0	0	0	0	0	0	0	0
73	https://www.verywell.com/vaccination-and-autism-claims-and-controversy-2634404	HP	1	1	0	1	3	1	MMR, vaccines	1	0	0	1	1	0	0	1	0	0	0	0	0	thimerosal	0	0	1	0	0	0	0	0	0	0	0	0	0	0	0
75	https://www.psychologytoday.com/blog/brain-babble/201701/no-the-mercury-in-vaccines-does-not-cause-autism	N	1	1	1	1	4	0	MMR, vaccines	1	0	0	1	1	0	0	1	0	1	1	0	0	thimerosal	0	0	1	1	0	0	0	0	1	0	0	1	trump, RFK	magazine	0
76	http://www.activistpost.com/2013/09/22-medical-studies-that-show-vaccines.html	N	0	0	1	1	2	0	MMR, vaccines, flu, DTaP,polio, smallpox	0	0	1	1	1	1	0	0	0	0	0	0	0	thimerosal, SV40 contamination in polio vaccine	1	0	0	1	0	0	0	0	0	0	0	0	0	0	0
78	http://gizmodo.com/jill-stein-deletes-tweet-that-says-theres-no-evidence-1784624949	N	1	1	1	1	4	0	vaccines	0	1	0	1	1	0	1	0	0	0	0	0	0	0	0	0	0	0	0	0	0	0	1	1	1	1	0	0	0
79	https://www.romper.com/p/heres-all-the-evidence-that-proves-vaccines-cause-autism-12021	N	1	1	1	1	4	0	MMR, vaccines, whooping cough	1	0	0	1	1	0	0	1	0	1	1	0	0	0	0	0	0	0	0	0	0	0	0	0	0	0	0	0	0
81	https://bodyecology.com/articles/autism-and-vaccines-the-truth-behind-the-controversy	C	1	1	1	1	4	0	0	0	0	1	1	1	1	0	0	0	0	0	0	0	0	0	0	0	0	0	0	0	0	0	0	0	0	0	Broken link	0
82	https://www.autismcenter.org/vaccines-and-autism	NP	0	0	0	1	1	0	MMR, vaccines	1	0	0	1	1	0	0	1	0	0	0	0	0	0	0	0	0	0	0	0	0	0	0	0	0	0	0	0	0
83	http://www.nhs.uk/Conditions/vaccinations/Pages/mmr-vaccine.aspx	G	0	1	1	1	3	0	MMR, vaccines	1	0	0	1	1	0	0	1	rash	1	1	0	0	0	0	0	0	0	0	0	0	0	0	0	0	0	0	0	0
84	http://www.telegraph.co.uk/news/2016/04/13/robert-de-niro-there-is-a-link-between-vaccines-and-autism/	N	1	1	1	1	4	0	MMR	0	1	0	1	1	0	1	0	0	0	0	0	0	0	0	0	0	0	0	0	0	0	0	0	1	1	Robert De Niro	0	0
85	https://www.aacap.org/aacap/Policy_Statements/2016/statement_on_autism_and_vaccines.aspx	P	0	1	1	0	2	0	vaccines	1	0	0	1	1	0	0	1	0	1	1	0	0	0	0	0	0	0	0	0	0	0	0	0	0	0	0	0	0
86	http://mashable.com/2017/01/10/donald-trump-vaccines-autism/	O	1	1	0	1	3	0	vaccines	0	1	0	1	1	0	1	0	0	0	0	0	0	0	0	0	0	1	0	0	0	0	1	0	0	1	trump, RFK	media, entertainment	0
87	http://www.fiercepharma.com/vaccines/trump-s-fda-pick-gottlieb-vaccine-autism-theories-thoroughly-debunked	N	1	1	0	1	3	0	vaccines	0	1	0	1	1	0	1	0	0	0	0	0	0	0	0	0	0	0	0	0	0	0	1	0	0	1	trump, RFK	0	0
88	https://ivaccinate.org/ufaqs/link-autism-vaccines/	G	0	0	1	1	2	0	MMR, vaccines	1	0	0	1	1	0	0	1	0	1	1	0	0	thimerosal	0	0	1	1	0	0	0	0	0	0	0	0	0	0	0
89	http://circleofdocs.com/30-solid-scientific-studies-that-prove-vaccines-cause-autism/	O	0	0	0	1	1	0	MMR	0	0	1	1	1	1	0	0	1	0	0	0	0	0	0	0	0	0	0	0	0	0	0	1	0	0	0	0	0
91	https://www.quora.com/Is-there-any-scientific-proof-that-vaccines-cause-autism	O	1	1	1	1	4	0	MMR, vaccinaations	1	0	0	1	1	0	0	1	0	0	0	0	0	0	0	0	0	0	0	0	0	0	0	0	0	0	0	0	0
92	https://www.acsh.org/news/2016/04/04/yet-another-study-debunks-autism-vaccine-link	NP	0	1	1	1	3	0	MMR, rotavirus	1	0	0	1	1	0	0	1	0	1	1	0	0	0	0	0	0	0	0	0	0	0	1	0	0	0	0	0	0
93	https://www.uptodate.com/contents/autism-spectrum-disorder-and-chronic-disease-no-evidence-for-vaccines-or-thimerosal-as-a-contributing-factor	S	1	1	1	1	4	0	MMR	1	0	0	1	1	0	0	1	0	0	0	0	0	thimerosal	0	0	1	0	0	0	0	0	0	0	0	0	0	0	0
94	http://www.hollywoodreporter.com/features/how-vaccines-autism-battle-continues-despite-scientific-consensus-924080	N	1	1	0	1	3	0	MMR ,vaccines	0	1	0	1	1	0	1	0	0	0	0	0	0	0	0	0	0	0	0	0	0	0	0	1	1	1	robert De Niro, Jim carrey, RFK, jenny mcarthy, john travolta	0	0
95	http://www.trumptwitterarchive.com/highlights/vaccines	O	1	1	0	1	3	0	vaccines	0	1	0	1	1	1	0	0	0	0	0	0	0	0	0	0	0	1	0	0	0	0	1	0	1	1	trump	trump's tweets	0
96	https://www.thelocal.it/20170725/italys-top-court-rules-out-autism-link-in-vaccine-case	N	0	1	0	1	2	0	MMR, polio	1	0	0	1	1	0	0	1	0	1	1	0	0	0	0	0	0	0	0	0	0	0	0	0	0	0	0	0	0
97	https://www.vox.com/science-and-health/2017/5/11/15508006/what-causes-autism-spectrum-disorder-vaccine-theory	N	1	1	1	1	4	0	MMR, vaccines	0	1	0	1	1	0	1	0	0	1	0	0	0	0	0	0	0	0	0	0	0	0	0	0	0	0	0	boys> girls and autism	0
98	http://retractionwatch.com/2017/05/08/retracted-vaccine-autism-study-republished/	O	1	1	1	1	4	0	Vaccines, HPV	0	1	0	1	1	0	1	0	0	0	0	0	0	0	0	0	0	0	0	0	0	0	0	0	0	0	0	0	0
99	https://psychcentral.com/lib/the-link-between-vaccines-and-autism-true-or-false/	O	1	0	1	1	3	0	MMR, vaccines	0	1	0	1	1	0	1	0	0	0	0	0	0	thimerosal	0	1	0	0	0	0	0	0	0	0	0	1	Jenny McCarthy	Mental health social network	0
100	https://cogforlife.org/autism/	NP	1	1	1	1	4	0	0	0	0	1	1	1	1	0	0	0	0	0	0	0	0	0	0	0	0	0	0	0	0	0	0	0	0	0	amazon, no info	0
102	https://www.rodalesorganiclife.com/wellbeing/autism-and-vaccines	N	1	1	1	1	4	0	MMR, vaccines, pertussis, chicken pox, flu, pneumococcal	1	0	0	1	1	0	0	1	0	1	1	0	0	thimerosal	0	0	1	1	0	0	0	0	0	0	0	0	0	0	0
103	http://www.thegreatcoursesdaily.com/vaccines-cause-autism/	P	1	0	1	1	3	0	MMR	1	0	0	1	1	0	0	1	0	0	0	0	0	thimerosal	0	0	1	0	0	0	0	0	0	0	0	0	0	learning resource?	0
104	http://www.aconversationonautism.com/Vaccines-and-Autism/Vaccines-Autism-Generally/Logical-Problems-with-the-Arguments/Correlation-is-not-Causation	O	0	0	0	1	1	0	MMR,vaccines	0	1	0	1	1	0	1	0	0	0	0	0	0	0	0	0	0	0	0	0	0	0	0	0	0	0	0	Blog	0
105	http://www.vaccinateyourbaby.org/safe/autism/index.cfm	NP	0	0	1	1	2	0	MMR, vaccines	1	0	0	1	1	0	0	1	0	0	0	0	0	thimerosal	0	0	1	0	0	0	0	0	0	0	0	0	0	0	0
106	http://www.thelancet.com/journals/lancet/article/PIIS0140-6736(05)75696-8/abstract	S	1	1	1	1	4	0	MMR	0	0	1	1	1	0	1	0	0	0	0	0	0	0	0	0	0	0	0	0	0	0	0	0	0	0	0	0	0	http://dx.doi.org/10.1016/S0140-6736(05)75696-8
107	https://www.amazon.co.uk/Callous-Disregard-Autism-Vaccines-Tragedy/dp/1616081694	C	0	0	1	0	1	0	MMR, vaccines	0	0	1	1	1	1	0	0	0	0	0	0	0	thimerosal, aluminium	1	0	0	0	0	0	0	0	0	0	0	0	0	0	0
108	http://autism.wikia.com/wiki/The_Vaccine_Myth	O	0	0	1	1	2	0	MMR, vaccines	1	0	0	1	1	0	0	1	0	1	1	0	0	0	0	0	0	0	0	0	0	0	1	0	0	1	Trump, RFK, Jenny McCarthy	entertainment, wikipedia	0
109	https://themennonite.org/opinion/autism-vaccines%E2%80%88lets-think/	N	1	1	0	1	3	0	MMR, vaccines	1	0	0	1	1	0	1	0	0	1	1	0	0	thimerosal	0	0	1	0	0	0	0	0	0	0	0	0	0	0	0
110	http://www.healingourchildren.net/Vaccine/vaccines_cause_autism.htm	C	1	1	0	1	3	0	0	0	0	1	1	1	1	0	0	0	0	0	0	0	0	0	0	0	0	0	0	0	0	0	0	0	0	0	papers supporting autism/vaccine link	0
111	http://www.boredpanda.com/scientific-evidence-vaccines-cause-autism-marco-arturo/	O	1	0	0	1	2	0	MMR, vaccines	1	0	0	1	1	0	1	0	0	1	1	0	0	0	0	0	0	0	0	0	0	0	0	0	0	0	0	Art and creative community… Video Marco Arturo	0
112	http://www.nature.com/ni/journal/v9/n12/full/ni1208-1317.html	S	0	1	0	1	2	0	MMR	1	0	0	1	1	0	0	1	0	1	1	0	0	0	0	0	0	0	0	0	0	0	0	0	0	0	0	0	0
113	https://www.scribd.com/doc/220807175/139-Research-Papers-Supporting-the-Vaccine-Autism-Link	O	1	0	1	1	3	0	MMR, vaccines, Hep B, flu, DTaP, pertussis, HPV	0	0	1	1	1	1	0	0	0	0	0	0	0	thimerosal, aluminium, glyphosphate	1	0	0	1	0	0	0	0	0	0	0	0	0	Blog, fetal cell remnants in vaccines	0
114	https://www.intechopen.com/books/autism-a-neurodevelopmental-journey-from-genes-to-behaviour/vaccines-and-autism-an-unlikely-connection	S	1	1	1	1	4	0	MMR, vaccines	1	0	0	1	1	0	0	1	0	1	1	0	0	thimerosal	0	0	1	0	0	0	0	0	0	0	0	0	0	0	0
115	http://drbogner.com/vaccine-mechanisms-in-autism/	O	0	0	0	1	1	0	MMR, vaccines	0	0	1	1	1	1	0	0	0	0	0	0	0	0	0	0	0	1	0	0	0	0	0	0	0	0	0	blog	0
116	https://spectrumnews.org/opinion/viewpoint/vaccination-costly-clash-autonomy-public-health/	N	1	1	1	1	4	0	MMR, vaccines	1	0	0	1	1	0	0	1	0	1	1	0	0	0	0	0	0	0	0	0	0	0	0	0	0	0	0	0	0
117	https://myhealth.alberta.ca/Health/pages/conditions.aspx?hwid=ue4907	G	1	1	1	1	4	0	MMR, vaccines, Hep B, influenza	1	0	0	1	1	0	0	1	0	1	1	0	0	thimerosal	0	0	1	0	0	0	0	0	0	0	0	0	0	0	0
119	http://scienceblogs.com/insolence/2017/04/18/quoth-an-antivaxer-vaccines-are-making-dogs-autistic/	O	0	1	0	1	2	0	0	1	0	0	1	1	0	0	1	0	0	0	0	0	0	0	0	0	0	0	0	0	0	0	0	0	0	0	autism in dogs	0
120	https://www.dallasnews.com/opinion/commentary/2017/05/08/texas-toxic-export-anti-vaccine-crusader-andrew-wakefield	N	1	1	1	1	4	0	MMR, vaccines	1	0	0	1	1	0	0	1	0	1	1	0	0	0	0	0	0	0	0	0	0	0	0	0	0	0	0	0	0
121	http://www.immunise.health.gov.au/internet/immunise/publishing.nsf/Content/F466A36DFA42DD93CA257F0F000216D7/$File/What-about-austism.pdf	G	0	0	1	1	2	0	MMR, vaccines	1	0	0	1	1	0	0	1	bowel disease	1	1	0	0	thimerosal	0	0	1	1	0	0	0	0	0	0	0	0	0	0	0
122	https://www.fourteenstudies.org/	O	1	1	0	1	3	0	vaccines	0	0	1	1	1	1	0	0	0	0	0	0	0	0	0	0	0	0	0	0	0	0	0	1	1	0	0	blog	0
123	https://futurism.com/a-timely-reminder-vaccines-dont-cause-autism/	N	0	0	1	1	2	0	vaccines	1	0	0	1	1	0	0	1	0	1	1	0	0	0	0	0	0	0	0	0	0	0	1	0	0	1	trump, RFK	0	0
124	https://hub.jhu.edu/2017/01/11/vaccines-autism-public-health-expert/	P	0	1	0	1	2	0	MMR, FLU, VACCINES	1	0	0	1	1	0	0	1	0	1	1	0	0	0	0	0	0	0	0	0	0	0	0	0	0	0	0	Link does not work	0
126	https://thelogicofscience.com/2016/04/28/vaccines-and-autism-a-thorough-review-of-the-evidence/	O	0	1	1	0	2	0	MMR, vaccines	1	0	0	1	1	0	0	1	0	0	0	0	0	thimerosal, mercury	0	0	1	1	0	0	0	0	0	0	0	0	0	Blog; discusses conflict of interest as well	0
127	http://www.modernalternativehealth.com/2016/03/25/vaccines-cause-autism-thats-not-point/	O	0	0	1	1	2	0	MMR, vaccines	0	0	1	1	1	1	0	0	0	0	0	0	0	0	0	0	0	0	0	0	0	0	0	0	0	0	0	blog	0
128	http://aplus.com/a/marco-artuo-evidence-vaccines-autism?no_monetization=true	N	1	1	1	1	4	0	vaccines	1	0	0	1	1	0	0	1	0	0	0	0	0	0	0	0	0	0	0	0	0	0	0	0	0	0	0	Contains video	0
129	https://www.nap.edu/read/10997/chapter/1	P	1	1	1	1	4	0	VACCINES	1	0	0	1	1	0	0	1	0	0	0	0	0	0	0	0	0	0	0	0	0	0	0	0	0	0	0	Textbook	0
130	http://www.healing-arts.org/children/vaccines/vaccines-auto-immunity.htm	O	1	1	1	1	4	0	PET	0	0	1	1	1	1	0	0	0	0	0	0	0	0	0	0	0	0	0	0	0	0	0	0	0	0	0	vaccinations/autism in pets	0
131	http://www.news5cleveland.com/news/political/politifact-meme-wrongfully-links-autism-vaccines	N	1	1	1	1	4	0	MMR	1	0	0	1	1	0	0	1	0	0	0	0	0	0	0	0	0	0	0	0	0	0	0	0	0	0	0	no info	0
132	http://www.thevaccinereaction.org/2017/04/autism-symptoms-in-pets-rise-as-pet-vaccination-rates-rise/	O	1	1	1	1	4	0	MMR, vaccines	0	0	1	1	1	1	0	0	SIDS	0	0	0	0	mercury	1	0	0	0	0	0	0	0	0	0	0	0	0	blog	0
133	http://www.kristv.com/story/36100985/fact-check-do-vaccines-cause-autism	N	0	1	1	1	3	0	vaccines, flu	1	0	0	1	1	0	0	1	0	1	1	0	0	thimerosal	0	0	1	0	0	0	0	0	0	0	0	0	0	0	0
134	http://www.marketwatch.com/story/fda-nominee-gottlieb-no-causal-link-between-vaccination-and-autism-2017-04-05	N	1	1	1	1	4	0	vaccines	1	0	0	1	1	0	0	0	0	1	1	0	0	0	0	0	0	0	0	0	0	0	0	0	0	1	trump	0	0
136	http://www.jchristoff.com/is-there-any-evidence-vaccines-cause-autism/	O	0	0	0	1	1	0	MMR, vaccines	0	0	1	1	1	1	0	0	0	0	0	0	0	0	0	0	0	0	0	0	0	0	0	0	1	0	0	0	0
137	http://www.genengnews.com/gen-news-highlights/autism-risk-linked-to-banned-chemicals-not-vaccines/81253124	N	0	1	0	1	2	0	vaccines	0	1	0	1	1	0	0	1	0	0	0	0	0	organochlorine: polychlorinated biphenyls and pesticides	1	0	0	0	0	0	0	0	0	0	0	0	0	0	0
138	https://thoughtscapism.com/2016/04/19/the-great-myth-of-vaccines-and-autism/	O	0	1	1	1	3	0	vaccines, MMR	1	0	0	1	1	0	0	1	0	1	1	0	0	thimerosal	0	0	1	0	0	0	0	0	0	0	0	0	0	0	0
139	https://health.good.is/articles/trump-is-an-anti-vaxxer	N	1	1	1	1	4	0	MMR, pertussis, varicella	1	0	0	1	1	0	0	1	0	0	0	0	0	0	0	0	0	0	0	0	0	0	0	0	1	1	trump	0	0
140	http://www.emedicinehealth.com/vaccinations_do_not_cause_autism/article_em.htm	HP	1	1	1	1	4	1	MMR, vaccines, HiB, pertussis, pneumonia, flu	1	0	0	1	1	0	0	1	0	1	1	0	0	0	0	0	0	0	0	0	0	0	0	0	0	0	0	0	0
141	http://www.thinktwice.com/autism.htm	C	1	1	1	1	4	0	vaccines	0	0	1	1	1	1	0	0	0	0	0	0	0	thimerosal	1	0	0	0	0	0	0	0	0	0	0	0	0	0	0
142	http://www.snopes.com/2017/05/17/vaccine-study-autism/	O	1	1	1	1	4	0	vaccines	0	1	0	1	1	0	1	0	0	0	0	0	0	0	0	0	0	0	0	0	0	0	0	0	0	0	0	Fact-checker, or blog/ N	0
143	http://www.dailymail.co.uk/news/article-3537962/Let-s-truth-Robert-Niro-says-autistic-son-changed-overnight-MMR-jab-insists-isn-t-anti-vaccine-just-pro-safe-vaccines.html	N	1	1	0	1	3	0	MMR, vaccines	0	1	0	1	1	0	1	0	0	0	0	0	0	0	0	0	0	0	0	0	0	0	0	0	1	1	robert de niro	0	0
144	https://geneticliteracyproject.org/2016/09/22/autism-increase-mystery-solved-no-its-not-vaccines-gmos-glyphosate-or-organic-foods/	NP	1	1	1	1	4	0	vaccines	0	1	0	1	1	0	1	0	0	0	0	0	0	GMOs, herbicide glyphosate	0	1	0	0	0	0	0	0	0	0	0	1	Jenny McCarthy	0	0
145	https://www.ecowatch.com/mercury-linked-autism-kennedy-2116850430.html	N	1	1	1	1	4	0	mmr	0	0	1	1	1	1	0	0	0	0	0	0	0	0	0	0	0	0	0	0	0	0	0	0	0	0	0	amazon, no info	0
146	https://www.popsugar.com/moms/Young-Boy-Evidence-Vaccines-Cause-Autism-41497035	O	1	1	1	1	4	0	VACCINES	1	0	0	1	1	0	0	1	0	1	1	0	0	0	0	0	0	0	0	0	0	0	0	0	0	0	0	no info	0
147	http://www.philly.com/philly/health/anti-vaccine-movement-might-be-impacting-pets-autism-dogs-20170802.html	N	1	1	1	1	4	0	PETS	0	1	0	1	1	0	1	0	0	0	0	0	0	0	0	0	0	0	0	0	0	0	0	0	0	0	0	Discusses pet vaccinations	0
148	https://www.amazon.com/Callous-Disregard-Autism-Vaccines-Tragedy/dp/1616083239	O	1	1	1	1	4	0	vaccines	0	0	1	1	1	1	0	0	fever	0	0	0	0	0	0	0	0	0	0	0	0	0	0	0	0	0	0	blog	0
149	https://www.today.com/health/de-niro-says-find-truth-vaccines-scientists-already-did-t86251	N	1	1	1	1	4	0	vaccines, whooping cough	1	0	0	1	1	0	0	1	pain, swelling, fever	0	0	0	0	thimerosal, mercury-based	0	1	0	1	0	0	0	0	0	0	1	1	Robert De Niro	0	0
150	https://sharylattkisson.com/2016/04/05/former-nbc-chief-bob-wright-on-vaccines-and-autism/	O	1	1	1	1	4	0	MMR, vaccines	0	0	1	1	1	1	0	0	bowel disease, brain injury	0	0	0	0	thimerosal	1	0	0	0	0	0	0	0	0	0	0	0	0	0	0
151	https://www.autismuk.com/home-page/vaccines-fact-sheet/	NP	0	0	0	1	1	0	MMR	0	1	0	1	1	1	0	0	bowel disease, arthritis, epilepsy	1	1	0	0	0	0	0	0	0	0	0	0	0	0	0	0	0	0	0	0
152	https://www.fda.gov/BiologicsBloodVaccines/SafetyAvailability/VaccineSafety/UCM096228	G	0	0	1	1	2	0	influenza, polio, small pox, pneumococcal	1	0	0	1	1	0	0	1	0	0	0	0	0	thimerosal, phenol	0	0	0	0	0	0	0	0	0	0	0	0	0	0	0
154	https://www.csicop.org/si/show/more_studies_reject_vaccine-autism_link	NP	1	1	1	1	4	0	MMR, vaccines	1	0	0	1	1	0	0	1	0	0	0	0	0	thimerosal	0	0	1	0	0	0	0	0	0	0	0	0	0	0	0
155	http://www.naturalnews.com/027178_autism_vaccines.html	N	1	1	0	0	2	0	vaccines	0	0	1	1	1	1	0	0	0	0	0	0	0	0	0	0	0	0	0	0	0	0	1	0	1	0	0	blog	0
156	https://www.stanfield.com/blog/2017/03/no-link-vaccines-autism/	P	1	0	1	1	3	0	MMR, vaccines	1	0	0	1	1	0	0	1	0	1	1	0	0	0	0	0	0	0	0	0	0	0	0	0	0	0	0	0	0
157	https://www.additudemag.com/vaccines-addadhd-and-autism/	HP	1	0	1	1	3	0	vaccines	1	0	0	1	1	0	0	1	ADHD	0	0	0	0	0	0	0	0	0	0	0	0	0	0	0	0	0	0	0	0
158	http://www.salon.com/2017/01/11/sorry-jenny-mccarthy-vaccines-arent-as-dangerous-as-you-think_partner/	N	1	1	1	1	4	0	vaccines, MMR, DTaP	1	0	0	1	1	0	0	1	local swelling, redness, fever, seizure	1	1	0	0	0	0	0	0	1	0	0	0	0	0	0	0	1	Jenny mccarthy	0	0
159	https://www.bloomberg.com/news/articles/2017-01-11/trump-and-vaccine-safety-here-s-what-rfk-jr-has-said-about-autism	N	1	1	1	1	4	0	vaccines	0	1	0	1	1	0	1	0	0	0	0	0	0	0	0	0	0	0	0	0	0	0	1	0	0	1	Trump, RFK	0	0
160	https://www.vogue.com/article/autism-vaccinations-tribeca-film-science-cause-treatments	N	1	1	1	1	4	0	MMR, vaccines	0	1	0	1	1	0	1	0	0	0	0	0	0	0	0	0	0	0	1	0	1	0	0	0	0	1	robert de niro	0	0
161	https://themighty.com/2016/06/marco-arturo-creates-video-vaccines-do-cause-autism/	HP	1	1	1	1	4	0	MMR, vaccines	1	0	0	1	1	0	0	1	0	0	0	0	0	0	0	0	0	0	0	0	0	0	0	0	0	0	0	0	0
162	http://www.iflscience.com/health-and-medicine/this-kid-perfectly-sums-evidence-autism-and-vaccinations/	O	1	1	0	1	3	0	VACCINES	1	0	0	1	1	0	0	1	0	1	1	0	0	0	0	0	0	0	0	0	0	0	0	0	0	0	0	no info	0
164	https://leftbrainrightbrain.co.uk/2016/07/08/court-clarifies-hannah-poling-case-does-not-afford-any-support-to-the-notion-that-vaccinations-can-contribute-to-the-causation-of-autism/	O	1	1	1	1	4	0	vaccines	0	0	1	1	1	1	0	0	0	0	0	0	0	aluminium	1	0	0	0	0	0	0	0	0	1	0	0	0	blog	0
165	http://www.skynews.com.au/news/politics/federal/2016/07/05/hanson-says-vaccines-may-cause-autism.html	N	0	1	0	1	2	0	vaccines	0	1	0	1	1	0	1	0	0	1	1	0	0	0	0	0	0	0	0	0	0	0	0	0	0	0	0	0	0
166	https://psmag.com/news/a-brief-history-of-vaccine-conspiracy-theories	N	1	1	1	1	4	0	MMR, polio, DTaP, HPV	1	0	0	1	1	0	1	0	0	1	1	0	0	thimerosal	0	1	0	0	0	0	0	0	0	0	0	0	0	0	0
167	http://www.beyondconformity.org.nz/hilarys-desk/yes-vaccines-can-cause-autism	O	0	1	1	0	2	0	MMR	0	0	1	1	1	1	0	0	0	0	0	0	0	thimerosal, aluminium	1	0	0	0	0	0	0	0	1	0	0	0	0	blog	0
168	http://www.bmj.com/content/342/bmj.c7452	S	1	1	1	1	4	0	MMR	0	1	0	1	1	0	1	0	0	1	1	0	0	0	0	0	0	0	0	0	0	0	0	0	0	0	0	0	0
169	http://www.merckmanuals.com/professional/pediatrics/childhood-vaccination/anti-vaccination-movement	P	1	1	1	1	4	0	MMR	1	0	0	1	1	0	0	1	0	1	1	0	0	0	0	0	0	0	0	0	0	0	0	0	0	0	Broken link	0	0
170	https://www.skepticalraptor.com/skepticalraptorblog.php/yes-autism-rate-rising-vaccines-caused-vaccines/	O	0	0	0	0	0	0	0	1	0	0	1	0	0	0	0	0	0	0	0	0	0	0	0	0	0	0	0	0	0	0	0	0	0	0	0	0
171	https://rationalwiki.org/wiki/Autism_omnibus_trial	NP	0	1	1	1	3	0	MMR	0	1	0	1	1	0	1	0	0	0	0	0	0	thimerosal	0	1	0	0	0	0	0	0	1	0	1	0	0	0	0
172	http://thisoutnumberedmama.com/vaccines-and-autism/	C	0	0	1	0	1	0	MMR, vaccines	0	1	0	1	1	0	0	1	0	0	0	0	0	0	0	0	0	0	0	0	0	0	0	0	1	1	Jenny McCarthy	0	0
173	http://www.vaccinesafety.edu/vs-autism.htm	P	0	1	1	1	3	0	MMR, vaccines	1	0	0	1	1	0	0	1	0	0	0	0	0	thimerosal	0	0	1	0	0	0	0	0	0	0	0	0	0	0	0
174	http://bmcpublichealth.biomedcentral.com/articles/10.1186/1471-2458-1-2	S	1	1	1	1	4	0	MMR	0	1	0	1	1	0	1	0	0	0	0	0	0	0	0	0	0	0	0	0	0	0	0	0	0	0	0	0	0
175	https://thinklovehealthy.com/2016/09/25/vaccines-trigger-autism-in-genetically-susceptible-children/	O	1	1	1	1	4	0	MMR, vaccines	0	0	1	1	1	1	0	0	0	0	0	0	0	thimerosal, aluminium	1	0	0	0	1	1	0	0	0	0	0	0	0	0	0
176	http://www.politico.eu/article/italys-vaccine-fear/	N	1	1	1	1	4	0	MMR, vaccines	0	1	0	1	1	0	1	0	0	0	0	0	0	0	0	0	0	0	0	0	0	0	0	0	0	0	0	0	0
177	https://www.happiestbaby.com/blogs/blog/autism-vaccines-are-innocent-part-2	C	1	0	0	1	2	0	vaccines	1	0	0	1	1	0	0	1	0	0	0	0	0	0	0	0	0	0	0	0	0	0	0	0	0	0	0	0	0
178	http://madridge.org/journal-of-vaccines/MJV-2017-104.php	S	0	0	0	1	1	0	MMR, polio, hep B,	0	0	1	1	1	1	0	0	encephalitis, arthritis, autism, intusseception, measles, polio	0	0	0	0	thimerosal	1	0	0	0	0	0	0	0	0	0	0	0	0	0	0	https://web.archive.org/web/20171201122155/http://madridge.org/journal-of-vaccines/MJV-2017-104.php
179	https://www.impactlaw.com/dangerous-drugs/vaccines	P	0	0	0	1	1	0	MMR	0	0	1	1	1	1	0	0	0	0	0	0	0	0	0	0	0	0	0	0	0	0	0	0	0	0	0	0	0
180	https://www.parent.co/vaccines-autism-bad-research-5-lessons-parents/	O	1	1	1	1	4	0	MMR	1	0	0	1	1	0	0	1	bowel disease	0	0	0	0	0	0	0	0	0	0	0	0	0	0	0	0	0	0	blog	0
181	https://www.undergroundhealth.com/courts-quietly-confirm-mmr-vaccine-causes-autism/	C	1	0	1	0	2	0	vaccines	0	0	1	1	1	1	0	0	0	0	0	0	0	thimerosal, aluminium	1	0	0	0	0	0	0	0	0	0	0	0	0	blog	0
182	http://www.mirror.co.uk/news/world-news/child-scientist-says-vaccines-cause-8088526	N	1	1	1	1	1	0	vaccines	1	0	0	1	1	0	0	1	0	1	1	0	0	0	0	0	0	0	0	0	0	0	0	0	0	0	0	0	0
183	https://jameslyonsweiler.com/human-studies-that-indicate-autismvaccine-link/	O	0	1	1	1	3	0	vaccines, Hep B, Hep A, flu	0	0	1	1	1	1	0	0	OCD, anxiety, ADHD, tics, anorexa	0	0	0	0	0	0	0	0	0	0	0	0	0	0	0	0	0	0	0	0
184	http://www.pewinternet.org/2017/02/02/vast-majority-of-americans-say-benefits-of-childhood-vaccines-outweigh-risks/	P	1	1	1	1	4	0	MMR	0	1	0	1	1	0	1	0	0	0	0	0	0	0	0	0	0	0	0	0	0	0	0	0	0	1	Trump,RFK	0	0
185	https://www.buzzfeed.com/ishmaeldaro/marco-trolls-anti-vaxxers	N	1	1	1	1	4	0	vaccines	1	0	0	1	1	0	0	1	0	1	1	0	0	0	0	0	0	0	0	0	0	0	0	0	0	0	0	0	0
186	https://www.organicconsumers.org/news/not-just-autism-major-yale-study-shows-vaccines-tied-multiple-brain-disorders	NP	0	0	0	0	0	0	MMR, vaccines	0	0	1	1	1	1	0	0	0	0	0	0	0	thimerosal	1	0	0	0	0	0	0	0	0	0	0	0	0	0	0
187	https://www.asatonline.org/research-treatment/resources/topical-articles/autism-and-vaccines-the-evidence-to-date/	NP	0	0	1	1	2	0	MMR, vaccines	1	0	0	1	1	0	0	1	0	0	0	0	0	thimerosal	0	0	1	0	0	0	0	0	0	1	1	1	RKJ, Jenny McCarthy	0	0
188	http://www.abc.net.au/science/articles/2015/04/22/4221393.htm	N	0	1	1	1	3	0	MMR, vaccines	1	0	0	1	1	0	0	0	0	0	0	0	0	0	0	0	0	0	0	0	0	0	0	0	0	0	0	0	0
189	https://www.aap.org/en-us/Documents/immunization_vaccine_studies.pdf	P	0	1	1	1	3	0	MMR, vaccines	1	0	0	1	1	0	0	1	fever, seizures	1	1	0	0	thimerosal	0	0	1	1	0	0	0	0	0	0	0	0	0	0	0
190	http://theweek.com/articles/465838/autism-vaccines-timeline-dubious-theory-ongoing-debate	N	1	1	1	1	4	0	MMR, vaccines	0	1	0	1	1	0	1	0	0	0	0	0	0	0	0	0	0	0	1	0	1	0	0	0	0	1	RFK, Jenny McCarthy	0	0
191	http://www.parenting.com/article/the-end-of-the-autismvaccine-debate	O	1	0	1	1	3	0	MMR, vaccines	1	0	0	1	1	0	0	1	0	0	0	0	0	0	0	0	0	0	0	0	0	0	0	0	0	0	0	support group	0
192	http://www.nejm.org/doi/full/10.1056/NEJMp0802904	S	1	1	1	1	4	0	MMR, polio, DTaP, HiB	0	1	0	1	1	0	1	0	fever, lethargy, and irritability	0	0	0	0	0	0	0	0	0	0	0	0	0	1	0	1	0	0	0	0
193	http://www.jhsph.edu/research/centers-and-institutes/wendy-klag-center-for-autism-and-developmental-disabilities/resources/information-about-vaccines.html	P	0	0	1	1	2	0	vaccines	1	0	0	1	1	0	0	1	0	1	1	0	0	0	0	0	0	0	0	0	0	0	0	0	0	0	0	0	0
194	http://www.immunizeforgood.com/fact-or-fiction/autism	NP	0	0	1	1	2	0	MMR, vaccines	1	0	0	1	1	0	0	1	0	0	0	0	0	0	0	0	0	0	0	0	0	0	0	0	0	0	0	0	0
195	https://www.skeptic.com/eskeptic/09-06-03/	NP	1	0	1	1	3	0	MMR, vaccines	1	0	0	1	1	0	0	1	bowel disease	0	0	0	0	thimerosal	0	0	1	0	1	0	0	1	0	0	0	1	Jim Carrey, Jenny mccarthy	0	0
196	https://www.nytimes.com/2016/03/26/health/vaccines-autism-robert-de-niro-tribeca-film-festival-andrew-wakefield-vaxxed.html?mcubz=1	N	1	1	1	1	4	0	MMR	1	0	0	1	1	0	0	1	0	1	1	0	0	0	0	0	0	0	0	0	0	0	0	0	1	1	robert de niro	0	0
197	https://www.special-learning.com/article/the_truth_about_vaccines_and_autism	C	0	0	1	1	2	0	HBV, MMR, vaccines,	0	0	1	1	1	1	0	0	0	0	0	0	0	thimerosal, mercury, aluminium, acetaminophen	1	0	0	0	0	0	0	0	0	0	0	0	0	81 studies linking vaccines to autism	0
198	https://www.tacanow.org/family-resources/vaccination-choices-for-families-with-autism/	NP	1	1	0	1	3	0	DTaP, flu, hep B, vaccines	0	1	0	1	0	0	0	0	fever, lethargy, poor feeding, and irritability	0	0	0	0	thimerosal, aluminium	1	0	0	1	1	1	0	0	0	0	0	0	0	non-profit parent support group	0
200	http://justthevax.blogspot.com/2014/03/75-studies-that-show-no-link-between.html	O	0	1	1	0	2	0	vaccines	1	0	0	1	1	0	0	1	0	0	0	0	0	0	0	0	0	0	0	0	0	0	0	0	0	0	0	blog	0

## Sheet: English-Australia
Ranking	Website	Typology	Author	Date	Refs	Ownership	JAMA	HONcode	NOTES	VAX	VAX+	VAX=	VAX-	LINKAU	AU+	AU=	AU-	OTHER AE	EFFICACY	EFF+	EFF=	EFF-	CHEMICAL	CHEM+	CHEM=	CHEM-	COMI	CAM	CAM+	CAM=	CAM-	POLITICS	RELIGION	TESTIMON	CELLEV	NOTES
1	http://www.immunise.health.gov.au/internet/immunise/publishing.nsf/Content/F466A36DFA42DD93CA257F0F000216D7/$File/What-about-austism.pdf	G	1	1	1	1	4	0	MMR, thimerosal, mercury	MMR	1	0	0	1	0	0	1	0	0	0	0	0	thimerosal	0	0	1	0	0	0	0	0	0	0	0	0	Gov info sheet debunking the theory that vaccines cause Autism and encourging australians to vaccinate their children
2	https://academic.oup.com/cid/article/48/4/456/284219	S	1	1	1	1	4	0	MMR, thimerosal, combination of vaccines	MMR	0	1	0	1	0	1	0	0	0	0	0	0	thimerosal	0	1	0	1	0	0	0	0	0	0	0	0	SJ describing all the current theories that exist in the linkages between autism and vaccines
3	http://www.positivepartnerships.com.au/en/fact-sheet/vaccinations-autism	G	0	1	1	1	3	0	MMR, thimerosal	MMR	1	0	0	1	0	0	1	0	0	0	0	0	thimerosal	0	0	1	0	0	0	0	0	0	0	0	0	Fact sheet
4	https://www.historyofvaccines.org/content/articles/do-vaccines-cause-autism	P	0	1	1	1	3	0	MMR, thimerosal, combination of vaccines	MMR	1	0	0	1	0	0	1	bowel disease (non-specific colitis), "other neurodevelopmental disorders"	0	0	0	0	thimerosal, aluminum	0	0	1	1	0	0	0	0	0	0	0	0	SJ describing all the current theories that exist in the linkages between autism and vaccines
5	https://www.autismspeaks.org/what-autism/learn-more-autism/what-causes-autism	NP	0	0	0	1	1	0	0	vaccines	1	0	0	1	0	0	1	0	0	0	0	0	0	0	0	0	0	0	0	0	0	0	0	0	0	Info sheet describing what causes autism
6	https://avn.org.au/2013/08/studies-supporting-vaccineautism-causation/	O	1	1	1	1	4	0	thimerosal, mercury, aluminum, Hep B vaccines	vaccines	0	0	1	1	1	0	0	0	0	0	0	0	thimerosal, aluminum, mercury	1	0	0	0	0	0	0	0	0	0	0	0	List of published SJs supporting the vaccine/autism correlation
7	https://www.cdc.gov/vaccinesafety/concerns/autism.html	G	0	1	1	1	3	0	thimerosal, vaccines	vaccines	1	0	0	1	0	0	1	0	0	0	0	0	thimerosal	0	0	1	0	0	0	0	0	0	0	0	0	CDC fact sheet against vaccine/autism
8	https://www.webmd.com/brain/autism/do-vaccines-cause-autism	HP	0	0	0	1	1	1	MMR, thimerosal	MMR	1	0	0	1	0	0	1	0	0	0	0	0	thimerosal	0	0	1	0	0	0	0	0	0	0	0	0	Webmd fact sheet
9	http://www.ncirs.edu.au/assets/provider_resources/fact-sheets/mmr-vaccine-ibd-autism-fact-sheet.pdf	P	0	1	1	1	3	0	MMR	MMR	1	0	0	1	0	0	1	IBD	0	0	0	0	0	0	0	0	0	0	0	0	0	0	0	0	0	Gov info sheet debunking the theory that vaccines cause Autism /IBD
10	https://sciencebasedmedicine.org/reference/vaccines-and-autism/	P	0	1	1	1	3	0	vaccines, thimerosal	vaccines	1	0	0	1	0	0	1	neurological injury, ASD, vaccines weaken the immune system	1	1	0	0	thimerosal	0	0	1	0	0	0	0	0	0	0	0	0	P resource exploring scientific controversies
11	http://discovermagazine.com/2009/jun/06-why-does-vaccine-autism-controversy-live-on/	N	1	1	0	1	3	0	MMR, thimerosal	vaccines	1	0	0	1	0	0	1	0	1	1	0	0	thimerosal	0	0	1	0	0	0	0	0	1	0	1	1	Pro-vaccine magizine article describing the source of the movement and the current arguments/ how people are trying to end the fear of vaccines
12	http://content.time.com/time/health/article/0	N	1	1	0	1	3	0	thimerosal, combination of vaccines	vaccines	0	1	0	1	0	1	0	genetic predisposition, mitochondrial disorder	1	0	1	0	thimerosal	0	1	0	1	0	0	0	0	1	0	1	0	Purely informational piece by time magazine
13	http://www.sciencemag.org/news/2017/04/four-vaccine-myths-and-where-they-came	N	1	1	1	1	4	0	MMR, thimerosal, mercury, spreading out vaccines	vaccines	1	0	0	1	0	0	1	immune deficiency	0	0	0	0	thimerosal	0	0	1	1	0	0	0	0	0	0	1	0	0
14	https://en.wikipedia.org/wiki/MMR_vaccine_controversy	O	0	0	1	1	2	0	MMR, Wakefield paper	MMR	0	1	0	1	0	0	1	"autistic enterocolitis"	0	0	0	0	0	0	0	0	0	0	0	0	0	1	0	1	0	wikipedia article on the controversy
15	https://en.wikipedia.org/wiki/Andrew_Wakefield	O	0	0	1	1	2	0	Measles vaccine, MMR	MMR	0	1	0	1	1	0	0	Crohn's Disease, "autistic enterocolitis"	0	0	0	0	0	0	0	0	0	0	0	0	0	1	0	1	0	wikipedia article on the life of Andrew Wakefield
16	http://discovermagazine.com/2009/jun/06-why-does-vaccine-autism-controversy-live-on/	N	1	1	1	1	4	0	MMR, measles, thymerosal, mercury	MMR measles	0	1	0	1	0	1	0	0	1	1	0	0	thimerosal, mercury	0	1	0	0	0	0	0	0	0	0	0	0	Amanda Peet, Jenny McCarthy, Charlie Sheen ,Jim Carrey,
17	https://www.ncbi.nlm.nih.gov/pubmed/20669467	S	1	1	1	1	4	0	MMR, thimerosal	MMR, others	1	0	0	1	0	0	1	0	1	1	0	0	thimerosal	0	0	a	0	0	0	0	0	0	0	0	0	SJ reviewing the current research and rejecting the vaccine/autism association
18	https://www.ncbi.nlm.nih.gov/pubmed/24814559	S	1	1	1	1	4	0	MMR, thimerosal, mercury	MMR, others	1	0	0	1	0	0	1	0	1	1	0	0	thimerosal, mercury	0	0	1	0	0	0	0	0	0	0	0	0	SJ reviewing the current research and rejecting the vaccine/autism association
19	https://www.healthychildren.org/English/safety-prevention/immunizations/Pages/Vaccine-Studies-Examine-the-Evidence.aspx	P	0	1	1	1	3	0	MMR, thimerosal, combo of vaccines	MMR, others	1	0	0	1	0	0	1	0	1	1	0	0	thimerosal	0	0	1	1	0	0	0	0	0	0	0	0	AAP reviewing the literature against all of the common anti-vaccination theories
20	http://www.sciencemag.org/news/2017/04/four-vaccine-myths-and-where-they-came	S	1	1	0	1	0	0	MMR, measles, influenza	MMR, measles, influenza	1	0	0	1	0	0	1	0	1	1	0	0	thimerosal, mercury	0	1	0	0	0	0	0	0	0	0	0	1	Robert F. Kennedy Jr.
21	https://www.smbc-comics.com/comic/autism-and-vaccines	O	0	0	0	1	1	0	0	vaccines	1	0	0	1	0	0	1	0	0	0	0	0	0	0	0	0	0	0	0	0	0	0	1	0	0	Comic
22	https://www.vox.com/cards/vaccines-facts-measles-autism-dangers/vaccines-cause-autism	N	0	0	1	0	1	0	MMR, others	vaccines (MMR)	1	0	0	1	0	0	1	Some vaccines have a slight chance of adverse effects (like the small pox vaccine has a 2/1000000 chance of causing death)	0	0	0	0	0	0	0	0	0	0	0	0	0	0	0	0	0	0
23	https://www.vox.com/science-and-health/2017/5/11/15508006/what-causes-autism-spectrum-disorder-vaccine-theory	N	1	1	0	1	3	0	Vaccine (MMR)	Vaccine (MMR)	1	0	0	1	0	0	1	0	0	0	0	0	0	0	0	0	0	0	0	0	0	0	0	1	0	Article describing what could actually cause autism
24	https://www.vox.com/cards/vaccines/do-vaccines-cause-autism	C	0	0	0	1	1	0	vaccines, thimerosal, herd immunity	vaccines (MMR)	1	0	0	1	0	0	1	neuropsychological outcomes	1	1	0	0	thimerosal	0	0	1	0	0	0	0	0	0	0	0	0	0
25	http://www.abc.net.au/science/articles/2015/04/22/4221393.htm	N	0	1	1	1	3	0	MMR	MMR	1	0	0	1	0	0	1	0	0	0	0	0	0	0	0	0	0	0	0	0	0	0	0	0	0	0
26	http://www.dailymail.co.uk/health/article-5133049/Aluminium-vaccines-cause-autism.html	N	1	1	0	1	3	0	Aluminium	vaccines	0	0	1	1	1	0	0	inflammation in the brain	0	0	0	0	aluminium	1	0	0	0	0	0	0	0	0	0	0	0	article describing a link between aluminium in vaccines and autism
27	http://www.iflscience.com/health-and-medicine/study-linking-vaccines-to-autism-retracted-after-online-community-spots-something-odd-about-data/	N	1	1	0	0	2	0	aluminium and autism	vaccines	1	0	0	1	0	0	1	0	0	0	0	0	aluminium	0	0	1	0	0	0	0	0	0	0	0	0	article debunking a current SJ which links autism to aluminium adjuvent used in vaccines
28	https://arstechnica.com/science/2017/10/study-claims-vaccines-autism-link-scientists-find-fake-data-have-rage-stroke/	N	1	1	0	1	3	0	aluminium and autism	vaccines	1	0	0	1	0	0	1	brain inflammation	0	0	0	0	aluminium	0	0	1	0	0	0	0	0	0	0	1	0	article debunking a current SJ which links autism to aluminium adjuvent used in vaccines
29	http://raisingchildren.net.au/articles/autism_spectrum_disorder_and_vaccinations.html/context/1037	P	0	1	0	1	2	0	MMR, thimerosal	MMR	1	0	0	1	0	0	1	pervasive developmental disorder, weakened immune system	0	0	0	0	thimerosal	0	1	0	0	0	0	0	0	0	0	0	0	0
30	https://www.acsh.org/news/2017/11/20/another-false-vaccination-autism-linkage-fringe-12174	NP	1	1	0	0	2	0	0	DTAP vaccine	1	0	0	1	0	0	1	autism, anaphylactic reaction, peripheral mononeuropathy	0	0	0	0	0	0	0	0	0	0	0	0	0	0	0	0	0	0
31	http://howdovaccinescauseautism.com/	O	0	0	1	0	1	0	0	vaccines	1	0	0	1	0	0	0	0	0	0	0	0	0	0	0	0	0	0	0	0	0	0	0	0	0	joke site
32	http://media.chop.edu/data/files/pdfs/vaccine-education-center-autism.pdf	P	0	1	1	1	3	0	MMR, thimerosal, too many vaccines	MMR	1	0	0	1	0	0	1	vaccine-preventable diseases	1	1	0	0	thimerosal	0	0	1	1	0	0	0	0	0	0	1	0	Q&A info sheet from the children's hospital of philadelphia
33	http://www.publichealth.org/public-awareness/understanding-vaccines/vaccine-myths-debunked/	HP	0	1	0	1	2	0	vaccines, thimerosal, formaldehyde, aluminium	vaccines	1	0	0	1	0	0	1	getting the disease the vaccine is supposed to prevent	1	1	0	0	thimerosal, aluminium, mercury, formaldehyde	0	0	1	0	0	0	0	0	0	0	0	0	A resource from public health helping the public better understand vaccines and associated risks
34	http://www.sciencedirect.com/science/article/pii/S0264410X14006367	S	1	1	1	1	4	0	vaccines, autism, ASD	vaccines (MMR)	1	0	0	1	0	0	1	ASD	0	0	0	0	thimerosal, mercury	0	0	1	0	0	0	0	0	0	0	0	0	Meta-analysis saying vaccines are not associated with autism
35	https://www.statnews.com/2016/03/31/vaxxed-vaccine-autism-movie/	N	1	1	0	1	3	0	0	vaccines (MMR)	0	1	0	1	0	1	0	0	0	0	0	0	0	0	0	0	0	0	0	0	0	1	0	1	1	0
36	http://www.parents.com/health/autism/vaccines/health-update-more-proof-that-vaccines-dont-cause-autism/	C	1	1	0	1	3	0	thimerosal, MMR vaccine	DTaP, MMR, Hep B, Hib, rotavirus, pneumococcal, polio, flu, chicken pox, hep A, meningococcal	1	0	0	1	0	0	1	0	1	1	0	0	thimerosal	0	0	1	1	0	0	0	0	1	1	0	0	0
37	http://sciencedrivennutrition.com/vaccines-and-autism/	O	1	1	1	1	4	0	thimerosal, vaccines	vaccines	1	0	0	1	0	0	1	ASD, other neurodevelopmental disorders	1	1	0	0	thimerosal	0	0	1	0	0	0	0	0	1	1	0	0	0
38	http://autismsciencefoundation.org/what-is-autism/autism-and-vaccines/	NP	0	1	1	1	3	0	thimerosal, vaccines, MMR	MMR/vaccines	1	0	0	1	0	0	1	0	0	0	0	0	thimerosal	0	0	1	0	0	0	0	0	1	0	0	0	0
40	https://wholenewmom.com/health-concerns/did-vaccines-cause-my-sons-autism/	O	1	1	0	1	3	0	MMR, mercury, vaccines	MMR/vaccines	0	0	1	1	1	0	0	OCD, anti-social behaviours	1	0	0	1	mercury	1	0	0	0	0	0	0	0	0	1	1	0	A personal account of a mother's experience with her son who has autism
41	https://www.newyorker.com/tech/elements/trumps-dangerous-support-for-conspiracies-about-autism-and-vaccines	N	1	1	0	1	3	0	vaccines, Big Pharma, conspiracy	MMR/vaccines	1	0	0	1	0	0	1	0	1	1	0	0	thimerosal, ethyl mercury, methyl mercury	0	0	1	0	0	0	0	0	1	0	0	0	An article attacking Donald Trump for making RFK the head of a vaccine saftey board
42	https://www.washingtonpost.com/news/to-your-health/wp/2016/05/25/7-things-about-vaccines-and-autism-that-the-movie-vaxxed-wont-tell-you/	N	1	1	0	1	3	0	vaccines, Andrew Wakefield	MMR/vaccines	1	0	0	1	0	0	1	ASD	1	1	0	0	0	0	0	0	0	0	0	0	0	1	1	1	1	0
43	https://www.washingtonpost.com/national/health-science/4-common-myths-about-vaccines/2017/11/17/422093b4-b42b-11e7-a908-a3470754bbb9_story.html	N	0	1	0	1	2	0	MMR/vaccines	MMR/vaccines	1	0	0	1	0	0	1	Getting the flu after a flu shot	1	1	0	0	formaldehyde/ethyl mercury	0	0	1	1	0	0	0	0	0	0	0	0	0
44	https://www.scientificamerican.com/article/proposed-presidential-autism-vaccine-panel-could-help-spread-disease/	N	1	1	0	1	3	0	Donald Trump, vaccines, autism-vaccine panel	MMR/vaccines	1	0	0	1	0	0	1	epidemics	1	1	0	0	0	0	0	0	0	0	0	0	0	1	0	0	1	0
45	http://sydney.edu.au/news/84.html?newsstoryid=13491	P	0	1	1	1	3	0	herd immunity, epidemics	MMR, diptheria, tetnus, and whooping cough	1	0	0	1	0	0	1	ASD	1	1	0	0	thimerosal, mercury	0	0	1	1	0	0	0	0	0	0	0	0	University of Sydney article debunking the vaccine/autism controversy
46	https://jamanetwork.com/journals/jama/fullarticle/2275444	S	1	1	1	1	4	0	ASD, MMR, older siblings with autism	MMR	0	1	0	1	0	0	1	ASD	1	0	1	0	0	0	0	0	0	0	0	0	0	0	0	0	0
47	http://www.independent.co.uk/news/world/americas/us-politics/donald-trump-autism-anti-vaccination-vaxxer-myth-injection-health-campaigners-a7580941.html	N	1	1	0	1	3	0	Donald Trump, vaccines, autism-vaccine panel	MMR/vaccines	1	0	0	1	0	0	1	0	1	1	0	0	0	0	0	0	0	0	0	0	0	1	0	0	1
48	http://www.pbs.org/wgbh/nova/body/autism-vaccine-myth.html	N	1	1	1	1	4	0	MMR, thimerosal, epidemics	MMR/vaccines	1	0	0	1	0	0	1	Neurologic disorders, neuropsychological outcomes	1	1	0	0	thimerosal, mercury	0	0	1	0	0	0	0	0	0	0	0	0	PBS article showing the timeline of the autism-vaccine movement
49	http://uk.businessinsider.com/trump-vaccines-autism-wrong-2017-1	N	1	1	0	1	3	0	Donald Trump, vaccines	MMR/vaccines	1	0	0	1	0	0	1	ASD	1	1	0	0	thimerosal, mercury	0	0	1	1	0	0	0	0	1	0	1	1
50	https://www.babycenter.com/0_vaccines-and-autism-separating-fact-from-fiction_1470554.bc	HP	0	1	1	1	3	1	MMR, preservatives in vaccines, thimerosal	MMR, DtaP, Hib, Hep B, flu shot	1	0	0	1	0	0	1	adverse reactions, epidemics	1	1	0	0	thimerosal, mercury	0	0	1	1	0	0	0	0	0	0	0	0
51	http://www.skynews.com.au/news/politics/federal/2016/07/05/hanson-says-vaccines-may-cause-autism.html	N	0	1	0	1	2	0	Pauline Hanson, immigration, vaccines	vaccines	0	1	0	1	0	0	1	immigrants carrying disease, Pauline Hanson	1	1	0	0	0	0	0	0	0	0	0	0	0	1	0	1	1	Australian specific anti-vax campaign featuring Pauline Hanson
52	http://www.cnn.com/2011/HEALTH/01/05/autism.vaccines/index.html	N	1	1	0	1	3	0	Andrew Wakefield MMR study	MMR	0	1	0	1	0	0	1	0	1	0	1	0	0	0	0	0	0	0	0	0	0	0	0	0	1	0
53	http://www.sabin.org/updates/blog/vaccines-dont-cause-autism-0	NP	0	1	1	1	3	0	MMR, herd immunity	MMR/vaccines	1	0	0	1	0	0	1	0	1	1	0	0	thimerosal, mercury	0	0	1	1	0	0	0	0	0	0	0	0	0
54	http://www.immunize.org/autism/	G	0	1	0	1	2	0	MMR, thimerosal, too many vaccines	MMR/vaccines	1	0	0	1	0	0	1	0	1	1	0	0	thimerosal	0	0	1	1	0	0	0	0	0	0	0	0	0
55	http://www.who.int/vaccine_safety/topics/mmr/mmr_autism/en/	G	0	1	0	1	2	0	MMR	MMR	1	0	0	1	0	0	1	measels vaccine causes irritation of GI tract in children/IBD	0	0	0	0	0	0	0	0	0	0	0	0	0	0	0	0	0	0
56	http://vaccinationdecisions.net/open-letter-2-university-of-wollongong-vaccines-can-and-do-cause-autism-and-chronic-illness/	O	1	1	1	0	3	0	MMR, autoimmune diseases, thimerosal	MMR/vaccines	0	0	1	1	1	0	0	autoimmune disease, chronic illness	0	0	0	0	thimerosal	1	0	0	1	0	0	0	0	1	0	1	0	Open letter to the university of wollongong supporting the anti-vaxing movement (written by Judy Wilyman a PhD)
57	https://altogetherautism.org.nz/autism-information/3798/altogether-autism-says-no-links-vaccinations-autism/	G	0	1	1	1	3	0	MMR, mercury, thimerosal	MMR	1	0	0	1	0	0	1	anaphylaxis, febrile seizures	0	0	0	0	thimerosal, mercury	0	0	1	0	0	0	0	0	0	0	0	0	0
58	https://www.livescience.com/35352-vaccine-autism-link-timeline-110107.html	N	1	1	0	1	3	0	0	vaccines	0	1	0	1	0	0	1	0	0	0	0	0	thimerosal, mercury	0	1	0	0	0	0	0	0	1	0	1	1	0
59	http://kidshealth.org/en/parents/autism-studies.html	HP	1	1	0	1	3	0	0	MMR/vaccines	1	0	0	1	0	0	1	ASD, pervasive development disorder (PDD), adverse reactions	1	1	0	0	0	0	0	0	0	0	0	0	0	0	0	0	1	0
60	https://www.huffingtonpost.com/david-kirby/post2468343_b_2468343.html	N	1	1	1	1	4	0	0	MMR	0	1	0	1	0	1	0	encephalopathy	0	0	0	0	0	0	0	0	0	0	0	0	0	0		1		0
61	https://www.forbes.com/sites/emilywillingham/2014/02/22/is-the-cdc-hiding-data-about-mercury-vaccines-and-autism/	N	1	1	0	1	3	0	thimerosal	vaccines	0	1	0	1	0	0	1	0	0	0	0	0	thimerosal	0	1	0	0	0	0	0	0	1	0	0	1	0
62	http://www.ageofautism.com/the-vaccine-autism-link.html	O	1	0	0	1	2	0	autism epidemic	MMR/vaccines	0	0	1	1	1	0	0	autoimmune disease, mitochondrial abnormalities	1	0	0	1	mercury	1	0	0	1	0	0	0	0	1	0	0	0	0
63	http://www.news.com.au/lifestyle/health/university-of-sydney-study-rules-out-link-between-vaccination-and-autism/news-story/36e7c477d5b03c73e80b134b7d06a76e	N	1	1	0	1	3	0	0	vaccines	1	0	0	1	0	0	1	rashes and allergic reactions	0	0	0	0	0	0	0	0	0	0	0	0	0	1	0	0	0	0
64	http://www.collective-evolution.com/2017/03/31/do-vaccines-cause-autism-an-honest-look-at-both-sides-of-this-controversial-issue/	O	1	1	1	1	4	0	MMR, adjuvants, autoimmune, inflammation	MMR, Gardasil, vaccines	0	1	0	1	1	0	0	ASD, behaviour abnormalities, inflammation, autoimmunity	0	0	0	0	thimerosal, aluminium adjuvants	1	0	0	0	0	0	0	0	1	0	0	0	interesting article examining both sides of the argument
65	https://ama.com.au/ausmed/major-study-proves-vaccination-autism-link-myth	P	1	1	0	1	3	0	0	vaccines	1	0	0	1	0	0	1	ASD	0	0	0	0	0	0	0	0	0	0	0	0	0	1	0	0	0	0
66	http://www.medicaldaily.com/history-autism-and-vaccines-how-one-man-unraveled-worlds-faith-vaccinations-294474	O	1	1	0	1	3	0	MMR, Thimersol, mercury, too many vaccines, high drug company payoffs	MMR, small pox, vaccines	1	0	0	1	0	0	1	override a baby's immune system, toxic chemicals harm children	1	1	0	0	thimersol	0	0	1	1	0	0	0	0	1	1	0	0	0
67	https://www.youtube.com/watch?v=o65l1YAVaYc	O	1	1	1	0	2	0	0	MMR/vaccines	1	0	0	1	0	0	1	side effects/adverse effects (anaphylaxis)	1	1	0	0	thimerosal, mercury	0	0	1	0	0	0	0	0	0	0	1	0	0
68	https://www.naturalnews.com/027178_autism_vaccines.html	O	1	1	1	1	4	0	Mercury containing compounds (thimerosal)	MMR/vaccines containing thimerosal	0	0	1	1	1	0	0	rashes, fever, diarrhoea, autism, and even death	1	0	0	1	thimerosal, mercury	1	0	0	0	1	1	0	0	1	0	1	0	Article providing different "resources" to back up the vaccine/autism movement
69	https://www.scribd.com/doc/220807175/142-Research-Papers-Supporting-the-Vaccine-Autism-Link	O	1	1	1	0	3	0	List of pro vaccine/autism papers	MMR, Hep B, others	0	0	1	1	1	0	0	Neuroinflammation, neurodegeneration, autoimmunity, etc	1	0	0	1	thimerosal, aluminium adjuvants, mercury, arsenic, cadmium, lead	1	0	0	0	0	0	0	0	0	0	0	0	List of SJ providing support for the anti-vaxxer movement	https://web.archive.org/web/20180108131354/https://www.scribd.com/doc/220807175/144-Research-Papers-Supporting-the-Vaccine-Autism-Link
70	https://www.autismcenter.org/vaccines-and-autism	NP	0	0	0	1	1	0	0	mmr	1	0	0	1	0	0	1	ASD, preventable diseases	1	1	0	0	0	0	0	0	0	0	0	0	0	0	0	0	0	0
71	https://www.focusforhealth.org/autism-and-vaccine-debate/	HP	0	1	1	1	3	0	0	Vaccines	0	1	0	1	0	1	0	neurological damage	0	0	0	0	thimerosal	0	1	0	0	0	0	0	0	1	0	0	0	0
72	http://www.vaccinesafety.edu/vs-autism.htm	P	0	1	1	1	3	0	MMR, vax containing thimerosal, multiple vaccines	MMR/vaccines	1	0	0	1	0	0	1	Toxins enter bloodstream and cause neuro-inflammation	0	0	0	0	thimerosal	0	0	1	1	0	0	0	0	0	0	0	1	0
73	https://realfarmacy.com/22-medical-studies-that-show-vaccines-can-cause-autism/	O	1	0	1	0	2	0	thimerosal, aluminium, Hep B vaccine, MMR	MMR, Hep B, others	0	0	1	1	1	0	0	oxidative stress, MBP autoantibodies, inflammation	0	0	0	0	thimerosal, aluminium adjuvants, other heavy metals	1	0	0	1	0	0	0	0	1	0	0	0	0
74	https://books.google.com.au/books?id=EpJQiQH6V_8C&pg=PA104&lpg=PA104&dq=autism+vaccines&source=bl&ots=Sx6v20zoIK&sig=v7DQASQfCWtuM1en55U1pKkd10E&hl=en&sa=X&ved=0ahUKEwi2pe77refXAhWBopQKHY0MAjgQ6AEIgAQwSw	O	1	1	0	1	3	0	MMR	MMR	1	0	0	1	0	0	1	0	0	0	0	0	0	0	0	0	0	0	0	0	0	0	0	0	0	0
75	http://www.autism-help.org/thimerosal-vaccination-autism.htm	O	0	0	1	1	2	0	Hep B vaccine, MMR, thimerosal	MMR, Hep B, others	0	1	0	1	0	1	0	autoimmune, growth delay, reduced locomotion, abnormal neuronal development	0	0	0	0	thimerosal	0	1	0	1	0	0	0	0	1	0	0	0	0
76	https://www.sciencealert.com/a-faked-study-linking-vaccines-and-autism-is-being-eviscerated-by-the-science-community	O	1	1	0	1	3	0	aluminium adjuvants	vaccines	0	1	0	1	0	0	1	0	0	0	0	0	aluminium	0	0	1	0	0	0	0	0	0	0	0	0	0
77	https://avscientificsupportarsenal.wordpress.com/2015/04/29/vaccines-do-cause-autism-undeniable-scientific-proof/	O	0	1	1	1	3	0	aluminium, paracetamol, mercury, thimerosal, ASD	vaccines	0	0	1	1	1	0	0	dysregulated immune system, psychiatric disorders, neuron degeneration	1	0	0	1	aluminium, paracetamol, mercury, thimerosal	1	0	0	0	0	0	0	0	1	0	0	0	A list of resources providing proof that vaccines cause autism
78	https://twitter.com/realdonaldtrump/status/449525268529815552?lang=en	O	1	1	0	1	3	0	Donald Trump	vaccines	0	0	1	1	1	0	0	"doesn't feel good"	0	0	0	0	0	0	0	0	1	0	0	0	0	1	0	1	1	Donald Trump on twitter
79	https://www.csicop.org/si/show/vaccines_autism_and_the_promotion_of_irrelevant_research_a_science-pseudosc	NP	1	1	1	1	4	0	promotion of irrelevant research (psuedoscience)	MMR/vaccines	1	0	0	1	0	0	1	0	0	0	0	0	0	0	0	0	0	0	0	0	0	1	0	0	0	Discussion on how the research promoting the anti-vaxxer movement is psuedoscience
80	http://www.healthcare-management-degree.net/autism-vaccines/	O	0	0	1	1	2	0	Vaccines work!	vaccines	1	0	0	1	0	0	1	immune dysfunction, epidemics	0	1	0	0	mercury	0	0	1	1	0	0	0	0	1	1	0	0	0
81	http://www.getcancercure.com/fda-announce-that-dtap-vaccine-causes-autism/	HP	1	0	0	1	2	0	FDA announces that DtaP vaccine can cause autism	DtaP	0	0	1	1	1	0	0	idiopathic thrombocytopenic purpura, SIDS, anaphylactic reaction, cellulitis, autism, seizures, encephalopathy, hypotonia, neuropathy, apnoea	1	0	0	1	aluminium	1	0	0	0	0	0	0	0	1	0	0	0	Article contains the DtaP package insert which claims that it can cause all the adverse effects listed
82	https://www.khanacademy.org/science/health-and-medicine/infectious-diseases/influenza/v/vaccines-and-the-autism-myth-part-1	NP	1	1	0	1	3	0	MMR "Autism myth"	MMR	1	0	0	1	0	0	1	0	1	1	0	0	0	0	0	0	0	0	0	0	0	0	0	0	0	0
83	https://bodyecology.com/articles/autism-and-vaccines-the-truth-behind-the-controversy	C	0	0	1	1	2	0	Autism often involves a IBD	DPT/ MMR	0	0	1	1	1	0	0	DpT forces the child's immune response to go through 3 conditions on the same day, causing immune dysregulation leading to brain damage	1	0	0	1	thimerosal, mercury	1	0	0	1	1	1	0	0	1	0	1	0	Commercial website downtalking vaccines to sell their own herbal remedies (ulterior motives, I think so)
84	https://www.nap.edu/catalog/10997/immunization-safety-review-vaccines-and-autism	O	1	1	0	1	3	0	MMR and thimerosal vaccines association with autism	MMR	1	0	0	1	0	0	1	0	0	0	0	0	thimerosal	0	0	1	0	0	0	0	0	0	0	0	0	0
85	https://www.verywell.com/vaccination-and-autism-claims-and-controversy-2634404	HP	1	1	0	1	3	0	Debunks every argument made by the anti-vaxxers	All vaccines	1	0	0	1	0	0	1	adverse effects on package inserts	1	1	0	0	thimerosal, mercury	0	0	1	1	0	0	0	0	1	1	1	1	Article written by a board-certified physcian debunking all the claims made by the anti-vaxxers
86	https://www.thegreatcoursesdaily.com/vaccines-cause-autism/	O	1	0	1	1	3	0	The dangers of medical myths	MMR/vaccines	1	0	0	1	0	0	1	neurodevelopmental disorders	0	0	0	0	thimerosal	0	0	1	0	0	0	0	0	0	0	0	0	0
87	https://immunize.ca/resources/89	G	0	1	1	1	3	0	Gov site provided resources for people to do their own research	MMR/vaccines	1	0	0	1	0	0	1	ASD/neurodevelopmental disorders	1	1	0	0	thimerosal	0	0	1	1	0	0	0	0	0	0	0	0	Canadian gov info site
88	http://www.vaccinateyourbaby.org/safe/autism/index.cfm	NP	0	0	0	1	1	0	immunizations have saved the lives of millions of children	vaccines	1	0	0	1	0	0	1	0	1	1	0	0	thimerosal	0	0	1	0	0	0	0	0	0	0	0	0	0
89	http://www.cbc.ca/news/canada/british-columbia/ubc-autsism-vaccine-paper-retraction-chris-shaw-1.4351855	N	1	1	0	1	3	0	Retracting paper linking aluminium in vaccines to autism in mice	vaccines	0	1	0	1	0	0	1	0	0	0	0	0	aluminium	0	0	1	0	0	0	0	0	1	0	0	0	0
90	https://sharylattkisson.com/2016/11/27/what-the-news-isnt-saying-about-vaccine-autism-studies/	O	1	1	1	0	3	0	Permenant brain damage is a well documented side effect of most vaccines	MMR/vaccines	0	1	0	1	1	0	0	permenant brain damage, inappropriate antibody response	1	0	1	0	thimerosal/aluminium adjuvant	1	0	0	0	0	0	0	0	1	1	0	0	Convincing article supporting the anti-vaxxer movement
91	https://medium.com/@jbhandley/new-study-massive-aluminum-levels-in-autism-brains-is-this-the-smoking-gun-for-vaccines-54ae85ec2a9c	O	1	1	1	1	4	0	Massive aluminium levels found in Autism brains	vaccines	0	0	1	1	1	0	0	life-long brain injury/mental illness (ASD, seizures, schizophrenia)	0	0	0	0	aluminium adjuvants	1	0	0	0	0	0	0	0	1	0	0	0	Article containing real SJ evidence for aluminium having a hand in neuronal inflammation
92	https://medium.com/@jbhandley/new-study-massive-aluminum-levels-in-autism-brains-is-this-the-smoking-gun-for-vaccines-54ae85ec2a9c	O	1	1	1	1	4	0	aluminium, UK prof Christopher Exley	MMR	0	0	1	1	1	0	0	0	0	0	0	0	aluminium	0	0	1	0	0	0	0	0	0	0	0	0	paper in Frontiers and by Christopher Exley
93	http://www.thelancet.com/journals/lancet/article/PIIS0140-6736(05)75696-8/abstract	S	1	1	1	1	4	0	Andrew J Wakefield original SJ published in the Lancet	MMR	0	0	1	1	1	0	0	chronic intestinal inflammation	0	0	0	0	0	0	0	0	0	0	0	0	0	0	0	0	0	0
94	https://books.google.com.au/books?id=6d5fBgAAQBAJ&pg=PT277&lpg=PT277&dq=autism+vaccines&source=bl&ots=5JcVIZiLqG&sig=NKUOfaisrTZ-gzNkDNlNoE3SP4I&hl=en&sa=X&ved=0ahUKEwi2pe77refXAhWBopQKHY0MAjgQ6AEI-QQwXw	O	1	1	0	1	3	0	Autism cover up, a book exploring the media's cover up of the truth behind vaccines and autism	vaccines	0	0	1	1	1	0	0	0	1	0	0	1	0	0	0	0	0	0	0	0	0	1	0	0	0	0
95	http://autism.wikia.com/wiki/The_Vaccine_Myth	O	1	0	1	1	3	0	Anti-vaccination movement causes outbreaks of preventable diseases	vaccines	1	0	0	1	0	0	1	autism stigma created by anti-vax movement	1	1	0	0	0	0	0	0	0	0	0	0	0	1	1	1	1	0
96	https://www.express.co.uk/life-style/health/868047/MMR-vaccine-autism-side-effects-myth-explained-started	N	1	1	0	1	3	0	0	MMR	1	0	0	1	0	0	1	Measels, mumps, and runella are highly contagious conditions that are potentially fatal	1	1	0	0	0	0	0	0	1	0	0	0	0	0	0	0	0	0
97	https://www.healthline.com/health-news/scientists-fake-autism-study-data	HP	1	1	0	1	3	0	Fake aluminium adjuvant study	vaccines	1	0	0	1	0	0	1	psuedoscience	1	1	0	0	aluminium	0	0	1	0	0	0	0	0	0	0	0	0	0
98	http://www.nature.com/neuro/journal/v10/n5/full/nn0507-531.html	P	0	1	1	1	3	0	Silencing debate over autism	vaccines	1	0	0	1	0	0	1	neuro-inflammation	1	1	0	0	thimerosal/mercury	0	0	1	0	0	0	0	0	1	0	0	0	Nature article debunking the theory that a little amount of mercury causes autism
99	http://www.trumptwitterarchive.com/highlights/vaccines	O	1	1	0	0	2	0	Donald Trump tweets on vaccine related autism	vaccines	0	1	0	1	1	0	0	0	1	0	1	0	0	0	0	0	1	0	0	0	0	1	0	1	1	0
100	http://ewao.com/2017/11/24/now-its-official-fda-announced-that-vaccines-are-causing-autism/	O	0	0	1	0	1	0	FDA releases proof that DtaP vaccine causes autism	DtaP/MMR	0	0	1	1	1	0	0	idiopathic thrombocytopenic purpura, SIDS, anaphylactic reaction, cellulitis, autism, seizures, encephalopathy, hypotonia, neuropathy, apnoea	0	0	0	0	0	0	0	0	0	0	0	0	0	1	0	0	0	0
101	http://retractionwatch.com/2017/05/08/retracted-vaccine-autism-study-republished/	O	1	1	0	0	2	0	Retracted anti-vaccination study	vaccines	0	0	1	1	1	0	0	0	0	0	0	0	0	0	0	0	0	0	0	0	0	0	0	0	0	0
102	https://www.cbsnews.com/pictures/10-deadly-myths-about-childhood-vaccines/2/	N	0	0	0	1	1	0	10 deadly myths about childhood vaccines	vaccines	1	0	0	1	0	0	1	immune dysfunction	1	1	0	0	mercury	0	0	1	1	0	0	0	0	0	0	0	0	0
103	https://www.psychologytoday.com/blog/canine-corner/201709/can-vaccinations-cause-autism-in-dogs	HP	1	1	0	1	3	0	Can vaccinations cause autism in dogs?	Rabies/MMR	1	0	0	1	0	0	1	unvaccinated dogs can spread rabies	1	1	0	0	0	0	0	0	0	0	0	0	0	0	0	1	0	0
104	https://books.google.com.au/books?id=B46RBAAAQBAJ&pg=PA312&lpg=PA312&dq=autism+vaccines&source=bl&ots=X6ii1lj-1d&sig=Teg4LCNveadY2kyCFczb6zoFE88&hl=en&sa=X&ved=0ahUKEwjNz9aMrufXAhXLn5QKHQsfB9U4ZBDoAQg5MAM	O	1	1	0	1	3	0	Unbiased account of America's history with vaccination	HPV, MMR, polio, smallpox	1	0	0	1	0	1	0	0	1	1	0	0	thimerosal	0	1	0	0	0	0	0	0	1	1	1	1	0
105	https://www.activistpost.com/2013/09/22-medical-studies-that-show-vaccines.html	NP	1	1	1	1	4	0	Medical studies that show vaccines can cause autism	Hep B, MMR, vaccines	0	1	0	1	1	0	0	neuro-inflammation, oxidative stress, mitochondrial dysfunction	1	0	1	0	thimerosal, mercury, aluminium, lead	1	0	0	1	0	0	0	0	1	0	0	0	Good article providing support for the anti-vaccination movement
106	https://www.special-learning.com/article/the_truth_about_vaccines_and_autism	C	0	0	0	1	1	0	MMR, thimerosal, mercury	MMR, vaccines	1	0	0	1	0	0	1	oxidative stress	1	1	0	0	thimerosal	0	1	0	0	0	0	0	0	0	0	0	0	0
107	https://www.intechopen.com/books/autism-a-neurodevelopmental-journey-from-genes-to-behaviour/vaccines-and-autism-an-unlikely-connection	S	1	1	1	1	4	0	Consequences of the anti-vaccination movement	All vaccines	1	0	0	1	0	0	1	ASD, neural degeneration	1	1	0	0	thimerosal, ethylmercury	0	0	1	1	1	0	0	1	1	0	1	0	"it should be recognised that autism is not an immune modulated disorder like MS. There is no evidence of immune activation or inflammatory lesions in the brains of autistic people"
108	http://thisoutnumberedmama.com/vaccines-and-autism/	O	1	0	0	1	2	0	Opinion piece written by a mother of an autistic child	MMR/vaccines	0	1	0	1	0	1	0	0	0	0	0	0	0	0	0	0	0	0	0	0	0	1	0	1	1	0
109	https://www.jhsph.edu/research/centers-and-institutes/wendy-klag-center-for-autism-and-developmental-disabilities/resources/information-about-vaccines.html	P	1	1	0	1	3	0	Multiple epidemological studies disproved autism/vaccine link	vaccines	1	0	0	1	0	0	1	0	1	1	0	0	0	0	0	0	0	0	0	0	0	0	0	0	0	0
110	https://jameslyonsweiler.com/human-studies-that-indicate-autismvaccine-link/	O	1	1	1	0	3	0	Adjuvants like thimerosal and aluminium cause oxidative stress and neurodegeneration	Hep B, MMR, vaccines	0	0	1	1	1	0	0	fever, erythematous rash, ASD	0	0	0	0	thimerosal, mercury, aluminium	1	0	0	1	0	0	0	0	1	0	1	0	0
111	http://www.aconversationonautism.com/Vaccines-and-Autism/Vaccines-Autism-Generally/Logical-Problems-with-the-Arguments/Correlation-is-not-Causation	O	1	0	0	0	1	0	The correlation implies causation fallacy	MMR, vaccines	0	1	0	1	0	0	1	0	1	0	1	0	0	0	0	0	0	0	0	0	0	0	0	0	0	0
112	https://www.thelocal.it/20170725/italys-top-court-rules-out-autism-link-in-vaccine-case	N	0	0	0	1	1	0	Man blames autism on polio vaccine	polio	0	1	0	1	0	1	0	0	0	0	0	0	0	0	0	0	0	0	0	0	0	1	0	0	0	0
113	https://books.google.com.au/books?id=TRyXTLXNA2YC&pg=PA1474&lpg=PA1474&dq=autism+vaccines&source=bl&ots=s_Q0tTDS67&sig=DzHRi5MpIK7DLVX8kd0Ue1mbTsg&hl=en&sa=X&ved=0ahUKEwjNz9aMrufXAhXLn5QKHQsfB9U4ZBDoAQhpMAw	S	1	1	1	1	4	0	thimerosal, formaldehyde, too many vaccines	vaccines	1	0	0	1	0	0	1	mutational changes in DNA, oxidative stress	1	1	0	0	thimerosal, formaldehyde	0	0	1	1	0	0	0	0	0	0	0	0	0
114	http://fortune.com/2017/02/16/donald-trump-autism-vaccines/	N	1	1	0	1	3	0	Donald Trump's support of vaccination link with autism	vaccines	1	0	0	1	0	0	1	Donald trump's power to make negative change	1	1	0	0	0	0	0	0	1	0	0	0	0	1	0	1	1	0
115	https://www.seattletimes.com/opinion/vaccines-do-not-cause-autism-they-save-lives/	N	1	1	0	1	3	0	herd immunity and epidemics in the USA	vaccines	1	0	0	1	0	0	1	Spread of preventable illness	1	1	0	0	0	0	0	0	0	0	0	0	0	1	1	0	0	0
116	http://www.kidspot.com.au/health/baby-health/immunisation/mmr-vaccine-and-autism/news-story/8aa21531123f7586cca76b2f91069245	O	1	1	0	1	3	0	No link between MMR and autism	MMR	1	0	0	1	0	0	1	pneumonia, encephalitis, blindness, deafness (adverse effects from measels and mumps)	1	1	0	0	0	0	0	0	0	0	0	0	0	0	0	1	0	0
117	http://www.autismsupportnetwork.com/news/dr-oz-show-recap-causes-autism-and-vaccines-39940333	NP	0	0	0	1	1	0	Too many vaccines (too fast), mercury, aluminium	vaccines	0	1	0	1	0	1	0	0	1	0	1	0	mercury, aluminium	0	1	0	1	1	1	0	0	1	0	0	1	0
118	https://www.emedicinehealth.com/vaccinations_do_not_cause_autism/article_em.htm	P	1	1	0	1	3	1	Proven links to autism (excluding vaccines)	vaccines	1	0	0	1	0	0	1	Certain genetic disorders (down syndrome, fragile X, tuberous sclerosis)	0	0	0	0	thalidomide, valproic acid	1	0	0	0	0	0	0	0	0	0	0	0	0
120	https://www.voicesforvaccines.org/how-my-daughter-taught-me-that-vaccines-do-not-cause-autism/	NP	1	0	0	1	2	0	Personal account of an anti-vaccinated child who got autism	vaccines	1	0	0	1	0	0	1	0	1	1	0	0	0	0	0	0	0	1	0	0	1	1	0	1	0	0
122	https://www.globalresearch.ca/new-vaccines-still-cause-autism-and-the-u-s-government-knows-it/5573951	O	1	1	1	0	3	0	thimerosal, aluminium, immune dysregulation	MMR, Flu, vaccines	0	0	1	1	1	0	0	astrocyte apoptosis, oxidative damage, aluminium deposits in the kidney and liver	1	0	1	0	thimerosal, mercury, aluminium	1	0	0	0	0	0	0	0	1	0	0	0	0
123	https://www.fiercepharma.com/vaccines/trump-s-fda-pick-gottlieb-vaccine-autism-theories-thoroughly-debunked	C	1	1	0	1	3	0	Donald Trump's policies	vaccines	1	0	0	1	0	0	1	0	1	0	1	0	0	0	0	0	1	0	0	0	0	1	0	0	1	0
124	https://genius.com/Dave-hause-autism-vaccine-blues-lyrics	O	1	1	0	0	2	0	Song	vaccines	0	0	1	1	1	0	0	Healthcare's downfalls	0	0	0	0	0	0	0	0	0	0	0	0	0	0	1	1	0	0
125	https://themennonite.org/opinion/autism-vaccines%E2%80%88lets-think/	NP	1	1	0	1	3	0	spread of preventable illness could kill those that are vulnerable	MMR, vaccines	1	0	0	1	0	0	1	the spread of preventable disease	1	1	0	0	thimerosal	1	0	0	0	0	0	0	0	1	1	1	0	0
126	https://www.jchristoff.com/is-there-any-evidence-vaccines-cause-autism/	HP	1	1	1	1	4	0	vaccines have harmful side effects, mercury causes brain damage	vaccines	0	0	1	1	1	0	0	brain inflammation, brain damage, changes in behaviour	1	0	0	1	mercury	1	0	0	0	0	0	0	0	1	0	1	0	0
127	http://www.marketwatch.com/story/fda-nominee-gottlieb-no-causal-link-between-vaccination-and-autism-2017-04-05	N	1	1	0	1	3	0	vaccines prevent disease, not cause it	vaccines	1	0	0	1	0	0	1	outbreaks of preventable disease	1	1	0	0	0	0	0	0	0	0	0	0	0	1	0	0	1	0
128	https://www.hollywoodreporter.com/features/how-vaccines-autism-battle-continues-despite-scientific-consensus-924080	N	1	1	0	1	3	0	celebrities are stoking the anti-vax fire, making things worse	MMR, vaccines	1	0	0	1	0	0	1	outbreaks of preventable disease	1	1	0	0	thimerosal	0	1	0	0	0	0	0	0	1	1	1	1	0
129	http://blogs.plos.org/speakingofmedicine/2017/01/20/the-why-vaccines-dont-cause-autism-papers/	NP	1	1	1	1	4	0	MMR, thimerosal, maternal vaccination, too many vaccinations	MMR, vaccines	1	0	0	1	0	0	1	no neurological changes or neuropathological changes in all areas of the brain	1	1	0	0	thimerosal	0	0	1	1	0	0	0	0	0	0	0	0	0
130	http://parentsrightscalifornia.weebly.com/vaccines-and-autism.html	O	0	0	1	0	1	0	Immune system attacks neurons, DtaP	DtaP,tetanus, vaccines	0	0	1	1	1	0	0	autoimmunity, behaviour changes, diabetes, learning disorders	1	0	1	0	0	0	0	0	1	0	0	0	0	1	0	0	0	0
131	http://www.thevaccinereaction.org/2017/04/autism-symptoms-in-pets-rise-as-pet-vaccination-rates-rise/	NP	1	1	0	1	3	0	Rabies vaccine in pets is contributing to abnormal behaviours that could be interpreted as autism	rabies, vaccines	0	0	1	1	0	1	0	paralysis, seizures, hemolytic anemia, fibrosarcomas, behavioural changes, autoimmune diseases	1	0	1	0	0	0	0	0	1	0	0	0	0	1	0	1	0	0
133	http://www.clinicalpediatrics.com/Vaccines-and-Autism-1.html	P	0	1	0	1	2	0	Encouraging parents to vaccinate their children	MMR, polio, HiB, vaccines	1	0	0	1	0	0	1	spread of preventable disease, herd immunity	1	1	0	0	thimerosal	0	0	1	1	0	0	0	0	0	1	0	0	0
134	https://spectrumnews.org/opinion/viewpoint/vaccination-costly-clash-autonomy-public-health/	N	1	1	1	1	4	0	herd immunity, public health, ASD, allergies to vaccines	0	1	0	0	1	0	0	1	allergies (eggs)	1	1	0	0	0	0	0	0	1	0	0	0	0	1	1	0	0	0
135	http://www.nejm.org/doi/full/10.1056/NEJMc1708223	S	1	1	1	1	4	0	adverse reactions to vaccines, discrediting the theory of vaccines lead to ASD	MMR, vaccines	1	0	0	1	0	0	1	fever, diarrhoea, unusual crying or screaming, general malaise	1	1	0	0	0	0	0	0	1	0	0	0	0	1	0	0	0	0
136	http://www.stopthecrime.net/vaccines.html	O	0	0	1	0	1	0	government lying to you, vaccines are pop control	MMR, vaccines	0	0	1	1	1	0	0	death	0	0	0	1	thimerosal	1	0	0	1	0	0	0	0	1	0	1	0	0
137	https://www.fda.gov/BiologicsBloodVaccines/SafetyAvailability/VaccineSafety/UCM096228	G	0	1		1	3	0	thimerosal	flu vaccine	1	0	0	1	0	0	1	preservatives prevent growth of bacteria and fungi	1	1	0	0	thimerosal	0	0	1	0	0	0	0	0	0	0	0	0	0
138	http://www.autism.org.uk/get-involved/media-centre/news/2017-02-15-trump-vaccines.aspx	NP	0	1	1	1	3	0	vaccines and autism	vaccines	1	0	0	1	0	0	1	0	1	1	0	0	0	0	0	0	0	0	0	0	0	1	0	0	0	0
139	http://mashable.com/2017/01/10/donald-trump-vaccines-autism/	N	1	1	0	1	3	0	Donald Trump's statements about vaccines	vaccines	1	0	0	1	0	0	1	0	1	1	0	0	0	0	0	0	1	0	0	0	0	1	0	1	1	0
140	https://www.healthlinkbc.ca/health-topics/ue4907	G	1	1	0	1	3	0	ASD, thimerosal, combos of vaccines	MMR, Hep B, Flu vaccine	1	0	0	1	0	0	1	spread of preventable disease	1	1	0	0	thimerosal	0	0	1	1	0	0	0	0	1	0	0	0	0
141	http://avoiceforchoice.org/issues/pharmaceuticals-and-vaccines/24-studies/	NP	1	1	1	1	4	0	24 articles supporting a connection betweeen vaccines and autism	Hep B, MMR, vaccines	0	1	0	1	1	0	0	inflammation, autoimmunity, encephalopathy	1	0	1	0	thimerosal, mecury, aluminium	1	0	0	1	0	0	0	0	0	0	0	0	0
142	https://www.amazon.com/Callous-Disregard-Autism-Vaccines-Tragedy/dp/1616083239	O	1	1	0	1	3	0	mainstream media and gov cover up	vaccines	0	0	1	1	1	0	0	intestinal inflammation, neurological injury	1	0	1	0	0	0	0	0	1	0	0	0	0	1	0	1	1	Andrew Wakefield's book on his story
143	https://www.aap.org/en-us/Documents/immunization_vaccine_studies.pdf	G	0	1	1	1	3	0	studies show no link between autism and MMR, thimerosal, mutiple vaccines, fevers, or seizures	MMR, vaccines	1	0	0	1	0	0	1	fevers, seizures	1	1	0	0	thimerosal	0	0	1	1	0	0	0	0	0	0	0	0	list of studies disproving all the anti-vaxxer theories
144	http://www.irishtimes.com/opinion/next-in-line-for-the-anti-vaccination-brigade-autism-1.3020132	N	1	1	0	1	3	0	Vaxxed movie, link between autism and MMR	MMR	0	1	0	1	0	0	1	0	0	0	0	0	0	0	0	0	0	0	0	0	0	1	0	1	0	0
145	https://gizmodo.com/jill-stein-deletes-tweet-that-says-theres-no-evidence-1784624949	O	1	1	0	1	3	0	Jill Stein's veiw on vaccines	vaccines	0	1	0	1	0	0	1	0	0	0	0	0	0	0	0	0	0	0	0	0	0	1	0	1	1	0
146	http://readingroom.mindspec.org/?page_id=4471	NP	0	0	1	1	2	0	MMR, thimerosal	MMR	0	1	0	1	0	0	1	0	0	0	0	0	thimerosal	0	1	0	0	0	0	0	0	0	0	0	0	0
147	https://go.thetruthaboutvaccines.com/wp-content/uploads/130-STUDIES-LINKING-VACCINES-TO-NEUROLOGICAL-AND-AUTOIMMUNE-ISSUES-COMMON-TO-AUTISM.pdf	O	1	1	1	0	3	0	130 studies linking vaccines to autoimmune issues	vaccines	0	0	1	1	1	0	0	inflammation, oxidative stress, neurodegeneration	0	0	0	0	thimerosal, mecury, aluminium	1	0	0	1	0	0	0	0	0	0	0	0	0
148	https://futurism.com/a-timely-reminder-vaccines-dont-cause-autism/	N	1	1	0	1	3	0	public health, danger of preventable disease	vaccines	1	0	0	1	0	0	1	better science should be behind policy making	1	1	0	0	0	0	0	0	1	0	0	0	0	1	0	1	1	0
149	https://www.popsci.com/science/article/2011-01/british-doctor-faked-data-linking-vaccines-autism-and-hoped-profit-it	O	1	1	0	1	3	0	Andrew Wakefield faked evidence for MMR vaccine	MMR	0	1	0	1	0	0	1	pseudoscience	0	0	0	0	0	0	0	0	0	0	0	0	0	0	0	0	1	0
150	https://www.cigna.com/healthwellness/hw/medical-topics/autism-and-vaccines-ue4907	P	1	1	0	1	3	0	MMR, thimerosal, combos of vaccines	MMR, vaccines	1	0	0	1	0	0	1	dangers of preventable disease	1	0	0	0	thimerosal	0	1	0	1	0	0	0	0	0	0	0	0	0
151	http://theconversation.com/why-asking-what-causes-autism-is-the-wrong-question-84628	O	0	1	0	1	2	0	Shaming autistic children with this conversation	MMR, vaccines	0	1	0	1	0	0	1	psychosocial issues	0	0	0	0	cow's milk	0	0	1	1	1	0	0	1	1	0	1	0	0
152	https://www.nhs.uk/Conditions/vaccinations/Pages/mmr-vaccine.aspx	G	0	1	0	1	2	0	MMR	MMR	1	0	0	1	0	0	1	allergic reaction, mild form of measels or mumps	1	1	0	0	0	0	0	0	1	0	0	0	0	1	0	0	0	0
153	https://www.rodalesorganiclife.com/wellbeing/autism-and-vaccines	O	1	1	0	1	3	0	Preventable disease, overwhelming immune system, ASD, spacing out shots	vaccines	1	0	0	1	0	0	1	catching preventable disease, death	1	1	0	0	thimerosal	0	0	1	1	0	0	0	0	0	1	1	0	0
154	https://www.self.com/story/cleveland-clinic-doctor-vaccines-safety	HP	1	1	0	1	3	0	aluminium adjuvants, thimerosal, combos of vaccines	MMR, vaccines	1	0	0	1	0	0	1	febrile seizure, sore arm, injection site redness	1	1	0	0	thimerosal, aluminium	0	0	1	1	0	0	0	0	1	0	1	0	0
155	http://www.modernalternativehealth.com/2016/03/25/vaccines-cause-autism-thats-not-point/	O	1	1	0	0	2	0	combinations of vaccines, consequences of autism	vaccines	0	0	1	1	1	0	0	poor communication skills, meltdowns, self-injuring behaviours	0	0	0	0	0	0	0	0	1	1	1	0	0	0	1	1	0	0
156	https://news.nationalgeographic.com/news/2013/07/130716-autism-vaccines-mccarthy-view-medicine-science/	N	1	0	0	1	2	0	Andrew Wakefield study, MMR	MMR, vaccines	1	0	0	1	0	0	1	0	0	0	0	0	0	0	0	0	1	0	0	0	0	0	0	0	0	0
157	http://www.bmj.com/content/342/bmj.c7452	S	1	1	1	1	4	0	Andrew Wakefield study, MMR	MMR, vaccines	1	0	0	1	0	0	1	IBD, GI inflammation	0	0	0	0	0	0	0	0	0	0	0	0	0	1	0	0	1	0
158	http://kellybroganmd.com/cdc-youre-fired-autism-coverup-exposed/	O	1	1	0	1	3	0	ethyl mercury, MMR	MMR	0	0	1	1	1	0	0	encephalopathy	1	0	0	1	mercury	1	0	0	1	0	0	0	0	1	0	1	0	0
159	https://www.newscientist.com/article/mg19726464.100-autism-payout-reignites-vaccine-controversy/	N	1	1	0	1	3	0	USA government payout to a family who's child supposedly got autism from vaccines	MMR, HiB, chickenpox, polio, diptheria, pertussis, and tetanus	1	0	0	1	0	0	1	mitochondrial disorder, inflammation	0	0	0	0	0	0	0	0	1	0	0	0	0	1	0	0	0	0
160	http://www.newsweek.com/anti-vaxxers-accidentally-fund-study-showing-theres-no-link-between-autism-and-379245	N	1	1	1	1	4	0	MMR, vaccines in the current schedule, thimerosal	MMR, vaccines	1	0	0	1	0	0	1	0	1	1	0	0	thimerosal	0	0	1	1	0	0	0	0	1	1	0	0	0
161	http://icandecide.com/white-papers/ICAN-AluminumAdjuvant-Autism.pdf	S	1	1	1	1	4	0	aluminium adjuvants	vaccines	0	1	0	1	1	0	0	mitochondrial dysfunction, inflammation	0	0	0	0	aluminium	1	0	0	0	0	0	0	0	0	0	0	0	0
162	https://www.uspharmacist.com/article/revisiting-vaccines-and-autism	O	1	1	0	1	3	0	vaccines, thimerosal, gaurding children against infections	vaccines	1	0	0	1	0	0	1	allergies to components of vaccine (eggs)	1	1	0	0	thimerosal	0	0	1	1	0	0	0	0	0	0	0	0	0
163	https://www.brookings.edu/blog/health360/2015/09/21/vaccines-autism-and-nervous-patients/	NP	1	1	0	1	3	0	increase in autism, no explanation, more vaccines, autism occurs at the same time as vaccines	vaccines	1	0	0	1	0	0	1	inflammation, neurodegeneration	1	1	0	0	mercury	0	1	0	1	1	0	1	0	1	1	1	0	0
164	http://www.immunizeforgood.com/fact-or-fiction/autism	NP	0	0	0	1	1	0	MMR, Andrew Wakefield, resurgance of measels	MMR	1	0	0	1	0	0	0	spread of preventable disease	1	1	0	0	0	0	0	0	0	0	0	0	0	1	0	0	1	0
165	https://hub.jhu.edu/2017/01/11/vaccines-autism-public-health-expert/	P	0	1	0	1	2	0	ASD, MMR, thimerosal, multiple vaccines	MMR, vaccines	1	0	0	1	0	0	1	spread of preventable disease	1	1	0	0	thimerosal	0	0	1	1	0	0	0	0	1	0	0	0	0
166	https://www.theguardian.com/society/2014/may/20/autism-link-to-vaccines-dismissed-by-studies-of-more-than-a-million-children	N	1	1	0	1	3	0	No link between autism and vaccines	diptheria, tetanus, whooping cough, MMR	1	0	0	1	0	0	1	0	1	1	0	0	0	0	0	0	1	0	0	0	0	1	0	0	0	0
167	https://www.npr.org/sections/health-shots/2011/01/06/132703314/study-linking-childhood-vaccine-and-autism-was-fraudulent	N	0	1	0	1	2	0	Andrew Wakefield study, MMR	MMR	0	1	0	1	0	0	1	GI distress	0	0	0	0	0	0	0	0	1	0	0	0	0	0	0	0	1	0
168	http://poison.org/articles/2010-oct/vaccines-do-not-cause-autism	G	0	1	1	1	3	0	vaccines, mercury, MMR	MMR, vaccines	1	0	0	1	0	0	1	adverse effects from preventable illness: paralysis, blindness, hearing loss, brain damage, and death	1	1	0	0	thimerosal, ethylmercury, methylmercury	0	0	1	1	0	0	0	0	1	1	0	0	0
169	https://www.dallasnews.com/opinion/commentary/2017/05/08/texas-toxic-export-anti-vaccine-crusader-andrew-wakefield	N	1	1	0	1	3	0	outbreak of measels, Andrew Wakefield	MMR, vaccines	1	0	0	1	0	0	1	adverse effects from measels: pneumonia, brain swelling, blindness, and death	1	1	0	0	0	0	0	0	0	0	0	0	0	1	1	1	1	0
170	https://www.uptodate.com/contents/autism-spectrum-disorder-and-chronic-disease-no-evidence-for-vaccines-or-thimerosal-as-a-contributing-factor	P	1	1	1	1	4	0	MMR, combo of vaccines, ASD, thimerosal	MMR, Hib, varicella, pnuemococcal, flu	1	0	0	1	0	0	1	severe toxicity, local necrosis, acute hemolysis, acute tubular sclerosis (high doses of mercury)	1	1	0	0	thimerosal	0	0	1	1	0	0	0	0	0	0	0	0	0
171	http://skeptvet.com/Blog/2017/04/do-vaccines-cause-autism-in-dogs/	O	0	1	1	1	3	0	autism in dogs	rabies, vaccines	1	0	0	1	0	0	1	behavioural changes in dogs	0	0	0	0	0	0	0	0	1	0	0	0	0	0	0	1	0	0
172	http://theweek.com/articles/465838/autism-vaccines-timeline-dubious-theory-ongoing-debate	N	1	1	1	1	4	0	MMR, gut inflammation, thimerosal, mercury, Jenny McCarthy, Jim Carrey	MMR, vaccines	1	0	0	1	0	0	1	0	1	1	0	0	thimerosal, mercury	0	1	0	0	0	0	0	0	1	0	0	1	0
173	https://www.health.ny.gov/prevention/immunization/vaccine_safety/truth_about_autism.htm	G	0	1	0	1	2	0	MMR, spread of preventable disease, Andrew Wakefield	MMR, vaccines	1	0	0	1	0	0	1	spread of preventable disease	0	0	0	0	0	0	0	0	0	0	0	0	0	1	0	0	1	0
174	https://thoughtscapism.com/2016/04/19/the-great-myth-of-vaccines-and-autism/	O	0	1	1	0	2	0	MMR, Andrew Wakefield, thimerosal	MMR, vaccines	1	0	0	1	0	0	1	inflammation, cross the blood brain barrier (methylmercury)	0	0	0	0	thimerosal, ethylmercury, methylmercury	0	0	1	1	0	0	0	0	1	0	0	1	0
175	http://www.latimes.com/science/sciencenow/la-sci-sn-autism-study-vaccine-link-20150421-story.html	N	1	1	0	1	3	0	MMR, at risk kids	MMR	1	0	0	1	0	0	1	behavioural changes in kids	1	1	0	0	0	0	0	0	1	0	0	0	0	0	1	0	0	0
176	https://www.bloomberg.com/news/articles/2017-01-11/trump-and-vaccine-safety-here-s-what-rfk-jr-has-said-about-autism	N	1	1	0	1	3	0	Robert F Kennedy, Donald Trump	vaccines	1	0	0	1	0	0	1	spread of preventable disease	1	1	0	0	0	0	0	0	0	0	0	0	0	1	0	1	1	0
177	http://nationalacademies.org/hmd/reports/2004/immunization-safety-review-vaccines-and-autism.aspx	P	1	1	0	1	3	0	MMR, thimerosal	MMR	0	1	0	1	0	0	1	0	0	0	0	0	0	0	0	0	0	0	0	0	0	0	0	0	0	0
178	http://www.smithsonianmag.com/science-nature/vaccines-dont-cause-autism-24764464/	P	1	1	0	1	3	0	MMR, Andrew Wakefield, resurgance of measels	MMR	1	0	0	1	0	0	1	spread of preventable disease	1	1	0	0	0	0	0	0	0	0	0	0	0	0	0	0	1	0
179	https://medicalxpress.com/news/2017-01-vaccines-dont-autism.html	N	1	1	1	1	4	0	MMR, thimerosal, combos of vaccines	vaccines	1	0	0	1	0	0	1	spread of preventable disease	1	1	0	0	thimerosal	0	0	1	1	0	0	0	0	0	0	0	0	0
180	https://psmag.com/news/a-brief-history-of-vaccine-conspiracy-theories	N	1	1	0	1	3	0	RFK, Andrew Wakefield, public health	vaccines	1	0	0	1	0	0	1	autoimmune, gastrointestinal disorder	1	1	0	0	thimerosal	0	0	1	0	0	0	0	0	1	1	1	1	0
181	https://www.skeptic.com/eskeptic/09-06-03/	O	1	1	1	1	4	0	Andrew Wakefield study, MMR, mercury, thimerosal, too many vaccines	vaccines	1	0	0	1	0	0	1	intestinal inflammation, neurological injury	1	1	0	0	thimerosal, ethylmercury, methylmercury, aluminium, formaldehyde	0	0	1	1	0	0	0	0	1	1	1	1	0
182	http://drbogner.com/vaccine-mechanisms-in-autism/	O	1	1	1	0	3	0	Immune response triggered by vaccines could be causing autism	vaccines	0	1	0	0	1	0	0	bowel problems, parasite overgrowths, and metabolic malfunctions	0	0	0	0	aluminium, glyphosate, ethylmercury, thimerosal, toxic aluminium salts, foreign particle debris	1	0	0	1	0	0	0	0	0	0	0	0	0
183	http://www.smh.com.au/lifestyle/life/vaccinations-vexed-link-to-autism-20110914-1k8nm.html	N	1	1	0	1	3	0	mitochondrial defect increases susceptibility to vaccines	vaccines	1	0	0	1	1	0	0	mitochondrial disorder, inflammation	1	0	1	0	thimerosal	0	1	0	0	0	0	0	0	1	0	0	1	0
184	http://justthevax.blogspot.com/2014/03/75-studies-that-show-no-link-between.html	O	0	1	1	0	2	0	MMR, thimerosal, combos of vaccines	MMR, vaccines	1	0	0	1	0	0	1	spread of preventable disease	1	1	0	0	thimerosal, ethylmercury, methylmercury, aluminium, formaldehyde	0	0	1	1	0	0	0	0	0	0	0	0	0
185	http://www.nytimes.com/2010/02/03/health/research/03lancet.html	N	1	1	0	1	3	0	Andrew Wakefield faked evidence for MMR vaccine	MMR	0	1	0	1	0	0	1	spread of preventable disease	1	1	0	0	thimerosal	0	1	0	0	0	0	0	0	1	0	1	1	0
186	https://www.ecowatch.com/mercury-linked-autism-kennedy-2116850430.html	O	1	1	1	1	4	0	mercury poisoning, RFK	vaccines	0	1	0	1	1	0	0	neural inflammation in the brain	0	0	0	0	cadmium, mercury, lead	1	0	0	0	0	0	0	0	1	0	0	1	0
187	https://www.cnbc.com/2015/02/04/case-closed-on-vaccine-autism-debate-doctor.html	N	1	1	0	1	3	0	thimerosal, vaccination schedule	vaccines	1	0	0	1	0	0	1	herd immunity, outbreaks of preventable disease	1	1	0	0	thimerosal	0	0	1	1	0	0	0	0	0	0	0	0	0
189	http://www.parenting.com/article/the-end-of-the-autismvaccine-debate	O	1	1	0	1	3	0	outbreak of measels, Andrew Wakefield, MMR, thimerosal	MMR, vaccines	1	0	0	1	0	0	1	herd immunity, outbreaks of preventable disease	1	1	0	0	thimerosal	0	0	1	0	0	0	0	0	0	0	0	1	0
190	http://ithacachiropractic.com/81-studies-linking-vaccines-to-autism/	P	0	1	1	1	3	0	81 studies linking vaccines to autism	Hep B, MMR, vaccines	0	0	1	1	1	0	0	ear infection, pharyngitis, and chronic arthritis, autoimmune diseases	0	0	0	0	thimerosal, ethylmercury, methylmercury, aluminium, formaldehyde	1	0	0	1	0	0	0	0	0	0	0	0	0
191	https://www.salon.com/2015/11/29/what_the_hells_wrong_with_us_autism_vaccines_and_why_some_people_believe_jenny_mccarthy_over_every_doctor/	N	1	1	0	1	3	0	Andrew Wakefield faked evidence for MMR vaccine	vaccines	1	0	0	1	0	0	1	measels encephalitis, bleeding eyeballs, broken ribs, hernias (pertussis)	1	1	0	0	thimerosal	0	0	1	1	0	0	0	0	1	0	1	1	0
192	https://thelogicofscience.com/2016/04/28/vaccines-and-autism-a-thorough-review-of-the-evidence/	O	0	1	1	0	2	0	mercury, thimerosal, ASD, combo of vaccines	vaccines	0	1	0	1	0	0	1	side effects (fever, rash)	1	1	0	0	thimerosal, ethylmercury, methylmercury	0	0	1	1	0	0	0	0	0	0	0	0	0
193	http://www.pnas.org/content/112/40/12236.extract	S	1	1	1	1	4	0	MMR, Andrew Wakefield, thimerosal	MMR	1	0	0	1	0	0	1	0	1	1	0	0	thimerosal, ethylmercury, methylmercury	0	0	1	0	0	0	0	0	0	0	0	0	0
194	https://www.asatonline.org/research-treatment/resources/topical-articles/autism-and-vaccines-the-evidence-to-date/	NP	0	0	1	1	2	0	MMR, Andrew Wakefield, thimerosal	MMR, vaccines	0	1	0	1	0	0	1	0	0	0	0	0	thimerosal	0	1	0	0	0	0	0	0	0	1	1	1	0
195	https://articles.mercola.com/sites/articles/archive/2014/10/06/culprits-autism.aspx	C	1	0	0	1	2	0	0	vaccines	0	0	1	1	1	0	0	fewer gut bacteria, fermented foods causing oxidative stress	0	0	0	0	fetal DNA in vaccines	1	0	0	0	1	1	0	0	0	0	1	0	0
196	http://www.mercynorthiowa.com/autism-and-vaccines	P	1	1	1	1	4	0	0	mmr, chickenpox	1	0	0	1	0	0	1	0	1	1	0	0	0	0	0	0	0	0	0	0	0	0	0	0	0	cdc paper
197	http://www.pewinternet.org/2017/02/02/vast-majority-of-americans-say-benefits-of-childhood-vaccines-outweigh-risks/	HP	1	1	1	1	4	0	MMR, the American public's opinion	vaccines	0	1	0	1	0	1	0	0	1	0	1	0	0	0	0	0	1	1	0	1	0	1	1	0	0	0
198	http://www.aapsonline.org/alerts/autismalert.htm	O	0	1	0	1	2	0	thimerosal, methylmercury, ethylmercury	vaccines	0	1	0	1	0	1	0	neurodevelopmental disorders	1	0	1	0	thimerosal, methylmercury, ethylmercury	1	0	0	1	0	0	0	0	1	0	0	0	0
199	https://geneticliteracyproject.org/2016/09/22/autism-increase-mystery-solved-no-its-not-vaccines-gmos-glyphosate-or-organic-foods/	NP	1	1	1	1	4	0	GMO crops, glyphosate, changes in reporting practices of autism	vaccines	1	0	0	1	0	0	1	0	0	0	0	0	glyphosate	0	0	1	0	0	0	0	0	1	0	0	1	0

## Sheet: French
Ranking	Website	Typology	Author	Date	Refs	Ownership	JAMA	Typology	Author	Date	References	Ownership	Total	Final typology	Final JAMA	HON	Vx-name	Vx-pos	Vx-neutr	Vax-neg	check	LinkAUT	AUT-pos	AUT-neu	AUT-neg	AE	Eff	EFF-pos	EFF-neu	EFF-neg	Chemic	CHEM-pos	CHEM-neu	CHEM-neg	Combi	CAM	CAM-pos	CAM-neu	CAM-neg	Politics	Religion	Testimonial	Celebrities	Celebrity mentioned	Notes	Archiving	About
1	https://www.participate-autisme.be/go/fr/comprendre-l-autisme/comprendre-le-diagnostic/les-causes-de-l-autisme/autres-causes-de-l-autisme/le-vaccin-contre-la-rougeole.cfm	NP	1	1	0	1	3	0	0	0	0	0	0	0	0	0	ROR	0	1	0	1	1	0	1	0	0	0	0	0	0	0	0	0	0	0	0	0	0	0	0	0	0	0	0	Association (8 reference centers on autisme + parents associations)	http://www.webcitation.org/6tOyfFQJB	0
2	http://www.ledauphine.com/france-monde/2017/07/24/y-a-t-il-un-lien-entre-vaccins-et-autisme	N	0	1	1	1	3	0	0	0	0	0	0	0	0	0	ROR	0	1	0	1	1	0	0	1	0	0	0	0	0	0	0	0	0	0	0	0	0	0	1	0	1	1	Martine Ferguson-André, membre d'Europe Écologie-Les Verts (EELV)	0	http://www.webcitation.org/6tOyzPBMF	0
3	http://www.francetvinfo.fr/sante/maladie/vaccins-et-autisme-l-histoire-d-une-fraude-scientifique_2299629.html	N	0	1	1	1	3	0	0	0	0	0	0	0	0	0	ROR	1	0	0	1	1	0	0	1	0	1	1	0	0	0	0	0	0	0	0	0	0	0	1	0	0	1	Martine Ferguson-André, membre de l'association Autisme-Vaccinations Ministre de la Santé Agnès Buzyn	0	http://www.webcitation.org/6tOzcIReu	0
4	https://interetpourtous.com/2017/01/13/cnn-lautisme-est-bien-cause-par-les-vaccins/	O	0	1	1	1	3	0	0	0	0	0	0	0	0	0	ROR, vaccins	0	0	1	1	1	1	0	0	méningite, convulsions fébriles, troubles de la coagulation (all ROR)	0	0	0	0	0	0	0	0	0	0	0	0	0	1	0	0	0	député américain Darrell Issa, président de la Chambre de surveillance et de la réforme du gouvernement Dr Bernadine Healy, ancienne Directrice du National Institute of Health (NIH)	personal blog Author: Monique Matthieu? (names are different: e-mail address on website vs "owner" of the blog) => 0 for author	http://www.webcitation.org/6tOznI4ri	0
5	https://fr.wikipedia.org/wiki/Controverse_sur_le_r%C3%B4le_de_la_vaccination_dans_l%27autisme	O	1	1	1	1	4	0	0	0	0	0	0	0	0	0	ROR, vaccins	0	1	0	1	1	0	0	1	0	0	0	0	0	thiomersal	0	0	1	0	0	0	0	0	1	0	1	1	Jenny McCarthy Dan Burton	Author => 1 (1st identified, but 5 additional contributors)	http://www.webcitation.org/6tOzwEWFe	0
6	http://www.europe1.fr/sport/vaccins-et-autisme-une-controverse-qui-dure-depuis-pres-de-20-ans-3396668	N	1	1	1	1	4	0	0	0	0	0	0	0	0	0	ROR	0	1	0	1	1	0	0	1	0	0	0	0	0	thiomersal	0	0	1	0	0	0	0	0	1	0	1	1	Martine Ferguson-André, membre d'Europe Écologie-Les Verts (EELV) Ministre de la Santé Agnès Buzyn	0	http://www.webcitation.org/6tP0gIl9c	0
7	http://www.huffingtonpost.fr/2017/07/24/contre-les-vaccins-des-familles-denfants-autistes-veulent-attaquer-quatre-laboratoires_a_23044687/	N	0	1	1	1	3	0	0	0	0	0	0	0	0	0	Vaccins	0	1	0	1	1	0	1	0	0	0	0	0	0	thiomersal	0	1	0	0	0	0	0	0	1	0	1	1	Martine Ferguson-André, membre d'Europe Écologie-Les Verts (EELV)	0	http://www.webcitation.org/6tP0oQvoY	0
8	https://www.marianne.net/societe/vaccin-et-autisme-n-oublions-pas-le-role-preponderant-de-l-heredite	N	1	1	0	1	3	0	0	0	0	0	0	0	0	0	Vaccins	0	1	0	1	1	0	1	0	0	0	0	0	0	0	0	0	0	0	0	0	0	0	0	0	0	1	Laurent Savard	Actualised version of the personal blog of F Ramus (CNRS)	http://www.webcitation.org/6tP0wbM9Z	0
9	http://www.astucesdesfemmes.com/2017/06/le-corps-du-medecin-qui-a-fait-le-lien-entre-le-vaccin-et-l-autisme-a-ete-trouve-assassine-dans-un-lac.html	O	0	1	0	1	2	0	0	0	0	0	0	0	0	0	Vaccins	0	1	0	1	1	1	0	0	0	0	0	0	0	0	0	0	0	0	0	0	0	0	0	0	1	0	Dr Bradstreet	blog	http://www.webcitation.org/6tP4qQAgp	0
10	http://www.lemonde.fr/les-decodeurs/article/2016/09/16/idee-recue-n-2-les-vaccins-peuvent-causer-l-autisme_4998678_4355770.html	N	1	1	0	1	3	0	0	0	0	0	0	0	0	0	ROR, vaccins	0	1	0	1	1	0	0	1	0	0	0	0	0	0	0	0	0	0	0	0	0	0	0	0	0	0	0	0	http://www.webcitation.org/6tP4op1yp	0
11	https://www.mieux-vivre-autrement.com/autisme-vaccin.html	O	1	0	0	1	2	0	0	0	0	0	0	0	0	0	ROR	0	0	1	1	1	1	0	0	0	0	0	0	0	0	0	0	0	0	0	0	0	0	0	0	1	1	Robert de Niro	blog: Fabrice Renault	http://www.webcitation.org/6tP4b46j9	0
12	http://laurentdevecchi.wixsite.com/bluewingsdiffusion/single-post/2017/01/20/Autisme-vaccin-et-politique-	C	1	1	0	1	3	0	0	0	0	0	0	0	0	0	ROR, vaccins	0	0	1	1	1	1	0	0	méningite (ROR), paralysie (vaccin HPV)	0	0	0	0	mercure, aluminium	0	0	0	1	0	0	0	0	1	0	1	1	Jenny McCarthy, Jim Carrey, Bill Gates, Robert de Niro, Bill Posey, Trump, Hillary Clinton, Barack Obama, Bartolomeo Pepe	0	http://www.webcitation.org/6tP4YfLjH	0
13	http://initiativecitoyenne.be/article-22-etudes-scientifiques-montrent-que-les-vaccins-peuvent-causer-l-autisme-123110741.html	O	1	1	1	1	4	0	0	0	0	0	0	0	0	0	ROR, vaccins	0	0	1	1	1	1	0	0	0	0	0	0	0	0	0	0	0	0	0	0	0	0	0	0	0	0	0	blog: initiative citoyenne	http://www.webcitation.org/6tP3wqKeV	0
14	http://initiativecitoyenne.be/2017/02/vaccins-autisme-le-dr-andrew-wakefield-repond-aux-accusations-et-aux-calomnies.html	O	0	1	0	1	2	0	0	0	0	0	0	0	0	0	ROR	1	0	0	1	1	1	0	0	0	1	1	0	0	0	0	0	0	1	0	0	0	0	0	0	0	0	0	blog: initiative citoyenne (transcription of the video of Andre wakefield)	http://www.webcitation.org/6tP3QIZWj	0
15	http://www.lexpress.fr/actualite/societe/sante/autisme-le-danger-n-est-pas-le-vaccin-mais-l-absence-de-vaccination_1930221.html	N	1	1	0	1	3	0	0	0	0	0	0	0	0	0	Vaccins	1	0	0	1	1	0	0	1	0	1	1	0	0	Thimérosal	0	0	1	0	0	0	0	0	0	0	0	0	0	0	http://www.webcitation.org/6tP3GObzE	0
16	https://informations.handicap.fr/art-vaccin-autisme-justice-853-10057.php	NP	1	1	1	1	4	0	0	0	0	0	0	0	0	0	Vaccins	0	1	0	1	1	0	1	0	0	0	0	0	0	thiomersal	0	1	0	0	0	0	0	0	0	0	1	0	Martine Ferguson-André, membre d'Europe Écologie-Les Verts (EELV)	0	http://www.webcitation.org/6tP3BvfyA	0
17	http://ici.radio-canada.ca/nouvelle/1043413/cnn-vaccins-autisme-faux-article-ireport-cdc-william-thompson-brian-hooker	N	1	1	1	1	4	0	0	0	0	0	0	0	0	0	Vaccins	1	0	0	1	1	0	0	1	0	0	0	0	0	0	0	0	0	0	0	0	0	0	0	0	0	0	0	0	http://www.webcitation.org/archive.php	0
18	https://fr.sott.net/article/2323-Autisme-et-vaccin-Le-cas-Wakefield-comment-on-salit-injustement-des-scientifiques-honnetes	NP	1	1	0	1	3	0	0	0	0	0	0	0	0	0	ROR, vaccins	0	0	1	1	1	1	0	0	désordres intestinaux (vaccins), serious neurological effects (ROR), acute disseminated encephalomyelitis (ROR)	0	0	0	0	0	0	0	0	1	0	0	0	0	1	0	0	0	Robert F Kennedy, Dan Burton	0	http://www.webcitation.org/6tP0WrweR	0
19	https://blogs.mediapart.fr/jean-vincot/blog/070217/autisme-vaccins-44-le-lien-du-vaccin-ror-lautisme-etait-frauduleux	N	1	1	1	1	4	0	0	0	0	0	0	0	0	0	ROR, vaccins	1	0	0	1	1	0	0	1	0	0	0	0	0	0	0	0	0	0	0	0	0	0	0	0	0	0	0	0	http://www.webcitation.org/6tP368HyZ	0
20	http://www.allodocteurs.fr/se-soigner/vaccins/vaccin-de-la-rougeole-et-autisme-les-sequelles-d-039-une-fraude_15701.html	N	0	1	0	1	2	0	0	0	0	0	0	0	0	1	ROR, vaccins, varioles, poliomyélite	1	0	0	1	0	0	0	1	0	1	1	0	0	0	0	0	0	0	0	0	0	0	0	0	0	0	0	0	http://www.webcitation.org/6tP42fzhz	0
21	https://www.suretevaccins.com/2017/04/24/autisme-et-vaccination-en-finir-avec-la-censure-les-%C3%A9tudes-falsifi%C3%A9es-et-l-humiliation-des-familles/	O	1	1	1	1	4	0	0	0	0	0	0	0	0	0	ROR, vaccins	0	0	1	1	1	1	0	0	0	0	0	0	0	adjuvants, aluminium, nanoparticules	0	1	0	0	0	0	0	0	1	0	1	1	Bill Gates, Robert Kennedy, Robet de Niro, Donald Trump, Clinton	petition testimony censorship	http://www.webcitation.org/6tQ8WQkaA	0
22	http://les-tribulations-dune-aspergirl.com/tag/pourquoi-il-est-clair-que-les-vaccins-ne-causent-pas-lautisme/	O	1	1	1	1	4	0	0	0	0	0	0	0	0	0	ROR, vaccins	1	0	0	1	1	0	0	1	0	1	1	0	0	thimérosal, mecure0	0	0	1	0	0	0	0	0	0	0	0	0	0	blog personnel	0	0
23	https://www.consoglobe.com/vaccins-familles-denfants-autistes-attaquent-des-laboratoires-pharmaceutiques-cg	C	1	1	0	1	3	0	0	0	0	0	0	0	0	0	Vaccins	0	0	1	1	1	1	0	0	0	0	0	0	0	thiomersal	1	0	0	0	0	0	0	0	0	0	0	1	Martine Ferguson-André, membre d'Europe Écologie-Les Verts (EELV)	0	https://web.archive.org/save/https://www.consoglobe.com/vaccins-familles-denfants-autistes-attaquent-des-laboratoires-pharmaceutiques-cg	0
24	http://vaccination-info.be/questions-reponses/questions-specifiques-a-un-vaccin/le-vaccin-rro-contre-la-rougeole-la-rubeole-et-les-oreillons-peut-il-causer-l-autisme	NP	0	1	1	1	3	0	0	0	0	0	0	0	0	0	ROR	1	0	0	1	1	0	0	1	0	1	1	0	0	0	0	0	0	0	0	0	0	0	0	0	0	0	0	0	0	0
25	http://www.enfant-encyclopedie.com/vaccination/selon-experts/demystifier-le-ror-et-lautisme	HP	1	1	1	1	4	0	0	0	0	0	0	0	0	0	ROR	1	0	0	1	1	0	0	1	0	1	1	0	0	0	0	0	0	0	0	0	0	0	1	0	0	0	0	health portal (HP) or Non profit (NP)?	0	0
26	http://www.e-sante.fr/vaccin-ror-autisme-point-final-polemique/actualite/474	HP	1	1	1	1	4	0	0	0	0	0	0	0	0	0	ROR	1	0	0	1	1	0	0	1	0	1	1	0	0	0	0	0	0	0	0	0	0	0	0	0	0	0	0	0	0	0
27	http://www.lesinrocks.com/2017/07/27/actualite/limpression-detre-en-1942-pour-les-anti-vaccins-la-france-est-un-pays-de-dictature-medicale-11969892/	N	1	1	0	1	3	0	0	0	0	0	0	0	0	0	ROR, vaccins	1	0	0	1	1	0	1	0	0	1	1	0	0	adjuvants, thiomersal	0	1	0	0	0	0	0	0	0	0	1	1	Martine Ferguson-André, membre d'Europe Écologie-Les Verts (EELV), Donald Trump	0	0	0
28	http://www.leprogres.fr/france-monde/2017/07/24/y-a-t-il-un-lien-entre-vaccins-et-autisme	N	0	1	1	1	3	0	0	0	0	0	0	0	0	0	Vaccins	1	0	0	1	1	0	0	1	0	0	0	0	0	0	0	0	0	0	0	0	0	0	0	0	0	1	Martine Ferguson-André, membre d'Europe Écologie-Les Verts (EELV)	0	0	0
29	http://www.hoaxbuster.com/hoaxliste/vaccin-ror-et-autisme	O	1	1	1	1	4	0	0	0	0	0	0	0	0	0	ROR	1	0	0	1	1	0	0	1	0	1	1	0	0	0	0	0	0	0	0	0	0	0	0	0	0	0	0	Canular website O	0	0
30	https://jeanyvesnau.com/2017/07/24/vaccinations-pediatriques-et-autisme-la-justice-francaise-va-bientot-devoir-trancher/	O	1	1	0	1	3	0	0	0	0	0	0	0	0	0	ROR, vaccins	1	0	0	1	1	0	1	0	Sclérose en plaque (hep B)	0	0	0	0	thiomersal	0	1	0	0	0	0	0	0	0	0	1	1	Martine Ferguson-André, membre d'Europe Écologie-Les Verts (EELV), Trump, Robert Kennedy	0	0	0
31	http://www.who.int/vaccine_safety/topics/mmr/mmr_autism/fr/	G	1	1	1	1	4	0	0	0	0	0	0	0	0	0	ROR	1	0	0	1	1	0	0	1	maladie intestinale (ROR)	0	0	0	0	0	0	0	0	0	0	0	0	0	0	0	0	0	0	0	0	0
32	http://tempsreel.nouvelobs.com/sante/20170724.OBS2463/des-anti-vaccins-lancent-une-action-en-justice-contre-quatre-laboratoires.html	N	0	1	0	1	2	0	0	0	0	0	0	0	0	0	ROR, vaccins	0	1	0	1	1	0	1	0	0	0	0	0	0	thiomersal	0	1	0	0	0	0	0	0	1	0	1	1	Martine Ferguson-André, membre d'Europe Écologie-Les Verts (EELV), Trump, Ministre de la Santé Agnès Buzyn, Robert Kennedy	0	0	0
33	http://www.autisme.qc.ca/documentation/dossiers-gouvernementaux/sante-et-services-sociaux/vaccination/en-archives/une-etude-sur-les-vaccins-et-lautisme-souleve-la-controverse.html	NP	1	0	0	1	2	0	0	0	0	0	0	0	0	0	Vaccins	0	1	0	1	1	0	1	0	0	0	0	0	0	Thimérosal	0	1	0	0	0	0	0	0	0	0	0	0	0	0	0	0
34	http://www.psychomedia.qc.ca/sante/2017-07-24/vaccin-ror-autisme-action-en-justice	O	0	1	1	1	3	0	0	0	0	0	0	0	0	0	ROR, vaccins	0	1	0	1	1	0	0	1	0	0	0	0	0	thiomersal	0	0	1	0	0	0	0	0	0	0	1	1	Martine Ferguson-André, membre d'Europe Écologie-Les Verts (EELV), Trump, Robert Kennedy	psychomedia, enclyclopadia	0	0
35	http://www.agoravox.tv/tribune-libre/article/vaccination-et-autisme-dr-andrew-72269	O	1	1	0	1	3	0	0	0	0	0	0	0	0	0	ROR, vaccins	1	0	0	1	1	1	0	0	0	1	1	0	0	0	0	0	0	1	0	0	0	0	0	0	0	0	0	Citizens' media (cfr website 14 - video of andrew wakefield)	http://www.webcitation.org/6tS6DjzGv	0
36	https://www.infovaccinsfrance.org/les-maladies/l-autisme/	NP	1	0	1	1	3	0	0	0	0	0	0	0	0	0	ROR, vaccins, vaccin DPT, vaccin anti-hépatite B	0	0	1	1	1	1	0	0	0	0	0	0	0	thimérosal, mercure, adjuvants	1	0	0	0	0	0	0	0	1	0	1	0	Dan Burton	0	https://web.archive.org/save/https://www.infovaccinsfrance.org/les-maladies/l-autisme/	0
37	http://www.femmeactuelle.fr/sante/news-sante/vaccins-recrudescence-autisme-laboratoires-justice-41507	N	1	1	0	1	3	0	0	0	0	0	0	0	0	0	Vaccins	0	1	0	1	1	0	1	0	0	0	0	0	0	thiomersal	0	1	0	0	0	0	0	0	1	0	1	0	Martine Ferguson-André, Ministre de la Santé-Agnès Buzyn	0	http://www.webcitation.org/6tS8Zv8A0	4 laboratoires poursuivis: le labo français Sanofi, les labos américains Pfizer et Eli Lilly, et le labo britannique GlaxoSmithKline. Pour les familles, l’objectif est de « demander réparation des dommages causés par la vaccination pédiatrique » & élément déclencheur: nbre de vaccins obligatoires passe de 3 à 11 dès 2018
38	https://www.sciencesetavenir.fr/sante/autisme-et-vaccin-decidement-aucun-lien-de-cause-a-effet_28893	N	1	1	0	1	3	0	0	0	0	0	0	0	0	0	ROR	1	0	0	1	1	0	0	1	0	0	0	0	0	0	0	0	0	0	0	0	0	0	0	0	0	0	0	0	0	0
39	http://rmc.bfmtv.com/emission/vaccins-obligatoires-le-lien-entre-le-vaccin-contre-la-rougeole-et-l-autisme-ne-tient-pas-scientifiquement-1247033.html	N	1	1	0	1	3	0	0	0	0	0	0	0	0	0	ROR	1	0	0	1	1	0	0	1	Sclérose en plaque (hep B)	0	0	0	0	0	0	0	0	0	0	0	0	0	1	0	0	0	Agnès Buzyn	author = author of the book "immunisé"	http://www.webcitation.org/6tSAGAQaw	nbre de vaccins obligatoires passe de 3 à 11 dès 2018: population se méfie des vaccins (obligation risque d'être contreproductive)
40	http://www.letelegramme.fr/france/autisme-des-anti-vaccins-lancent-une-action-en-justice-contre-quatre-labos-24-07-2017-11607312.php	N	0	1	0	1	2	0	0	0	0	0	0	0	0	0	Vaccins	0	1	0	1	1	0	1	0	0	0	0	0	0	thiomersal	0	1	0	0	0	0	0	0	1	0	1	0	Martine Ferguson-André	0	http://www.webcitation.org/6tSBYEN9p	4 laboratoires poursuivis: le labo français Sanofi, les labos américains Pfizer et Eli Lilly, et le labo britannique GlaxoSmithKline. Pour les familles, l’objectif est de « demander réparation des dommages causés par la vaccination pédiatrique » & élément déclencheur: nbre de vaccins obligatoires passe de 3 à 11 dès 2018
41	https://francais.rt.com/france/41302-vaccination-autisme-proces-laboratoire	N	0	1	0	1	2	0	0	0	0	0	0	0	0	0	Vaccins	0	1	0	1	1	0	1	0	0	0	0	0	0	thiomersal	0	1	0	0	0	0	0	0	1	0	1	0	Martine Ferguson-André	0	http://www.webcitation.org/6tSCiiwRi	4 laboratoires poursuivis: le labo français Sanofi, les labos américains Pfizer et Eli Lilly, et le labo britannique GlaxoSmithKline. Pour les familles, l’objectif est de « demander réparation des dommages causés par la vaccination pédiatrique » & élément déclencheur: nbre de vaccins obligatoires passe de 3 à 11 dès 2018
42	http://dupuiselise.canalblog.com/archives/2017/03/24/35088895.html	O	1	1	1	1	4	0	0	0	0	0	0	0	0	0	Vaccins	1	0	0	1	1	0	0	1	0	1	1	0	0	0	0	0	0	0	0	0	0	0	0	0	0	1	Trump, Robert Kennedy	personal blog	http://www.webcitation.org/6tSCoMdrW	dément les affirmations avancées par le film vaxxed
43	http://www.la-croix.com/Sciences-et-ethique/Sante/Vaccination-pourquoi-parents-denfants-autistes-souhaitent-poursuivre-laboratoires-2017-07-24-1200865117	N	1	1	0	1	3	0	0	0	0	0	0	0	0	0	ROR, vaccins	0	1	0	1	1	0	1	0	0	0	0	0	0	thiomersal, mecure	0	1	0	0	0	0	0	0	1	0	0	0	Martine Ferguson-André, Agnès Buzyn	0	http://www.webcitation.org/6tUT5QS7t	4 laboratoires poursuivis: le labo français Sanofi, les labos américains Pfizer et Eli Lilly, et le labo britannique GlaxoSmithKline. Pour les familles, l’objectif est de « demander réparation des dommages causés par la vaccination pédiatrique » & élément déclencheur: nbre de vaccins obligatoires passe de 3 à 11 dès 2018
44	http://www.lalsace.fr/actualite/2017/07/24/y-a-t-il-un-lien-entre-vaccins-et-autisme	N	0	1	0	1	2	0	0	0	0	0	0	0	0	0	Vaccins	0	1	0	1	1	0	0	1	0	0	0	0	0	0	0	0	0	0	0	0	0	0	1	0	1	0	Martine Ferguson-André	0	http://www.webcitation.org/6tUTSrhng	4 laboratoires poursuivis: le labo français Sanofi, les labos américains Pfizer et Eli Lilly, et le labo britannique GlaxoSmithKline. Pour les familles, l’objectif est de « demander réparation des dommages causés par la vaccination pédiatrique » & élément déclencheur: nbre de vaccins obligatoires passe de 3 à 11 dès 2018
45	http://www.passeportsante.net/fr/Actualites/Dossiers/ArticleComplementaire.aspx?doc=vaccination_mmr_thimerosal_do	HP	1	1	1	1	4	0	0	0	0	0	0	0	0	1	ROR, vaccins	1	0	0	1	1	0	0	1	0	0	0	0	0	thimérosal, ethylmercure, méthylmercure	0	0	1	0	0	0	0	0	0	0	0	0	0	0	0	relate les faits du débats
46	https://www.ayoye.com/nouvelles/a-12-ans-il-prouve-que-les-vaccins-causent-l-autisme	O	0	0	0	1	1	0	0	0	0	0	0	0	0	0	Vaccins	1	0	0	1	1	0	0	1	0	0	0	0	0	0	0	0	0	0	0	0	0	0	0	0	0	0	0	Personal blog? Personal video that demonstrates why vaccins do not cause autism	http://www.webcitation.org/6taymfW8b	film amateur (enfant de 12 ans): pas de lien entre vaccin et autisme
47	https://www.infovac.ch/fr/component/gd/?view=listing&did=0&fid=474	SJ	0	0	0	1	1	0	0	0	0	0	0	0	0	0	ROR, vaccins	1	0	0	1	1	0	0	1	0	1	1	0	0	0	0	0	0	0	0	0	0	0	0	0	0	0	0	Scientific article from a scientific journal	0	0
48	http://what-the-fake.com/2017/07/24/non-vaccins-ne-a-lorigine-de-lautisme/	O	0	1	0	1	2	0	0	0	0	0	0	0	0	0	Vaccins	1	0	0	1	1	0	0	1	0	0	0	0	0	0	0	0	0	0	0	0	0	0	0	0	0	0	0	0	0	0
49	https://www.politis.fr/articles/2017/07/fronde-anti-vaccins-37441/	N	0	1	0	1	2	0	0	0	0	0	0	0	0	0	Vaccins	0	1	0	1	1	0	0	1	0	0	0	0	0	thiomersal	0	0	1	0	0	0	0	0	1	0	0	0	0	0	http://www.webcitation.org/6tUZ7yhI3	4 laboratoires poursuivis: le labo français Sanofi, les labos américains Pfizer et Eli Lilly, et le labo britannique GlaxoSmithKline. Pour les familles, l’objectif est de « demander réparation des dommages causés par la vaccination pédiatrique » & élément déclencheur: nbre de vaccins obligatoires passe de 3 à 11 dès 2018
50	http://www.20minutes.fr/societe/2108623-20170724-anti-vaccins-familles-poursuivent-quatre-laboratoires-pharmaceutiques	N	0	1	0	1	2	0	0	0	0	0	0	0	0	0	Vaccins	0	1	0	1	1	0	1	0	0	0	0	0	0	0	0	0	0	0	0	0	0	0	1	0	1	0	Martine Ferguson-André	0	http://www.webcitation.org/6tUaPxkjG	4 laboratoires poursuivis: le labo français Sanofi, les labos américains Pfizer et Eli Lilly, et le labo britannique GlaxoSmithKline. Pour les familles, l’objectif est de « demander réparation des dommages causés par la vaccination pédiatrique » & élément déclencheur: nbre de vaccins obligatoires passe de 3 à 11 dès 2018
52	https://www.health.gov.il/French/Topics/pregnancy/Vaccination_of_infants/Pages/No_conection_autism.aspx	G	1	0	0	1	2	0	0	0	0	0	0	0	0	0	ROR, vaccins	1	0	0	1	1	0	0	1	0	1	1	0	0	0	0	0	0	0	0	0	0	0	0	0	0	0	0	1st governemental website : 51!!	http://www.webcitation.org/6tUaoebyR	0
53	https://www.radins.com/actualites/y-a-t-il-un-lien-entre-vaccin-et-autisme,36768.html	O	1	1	0	1	3	0	0	0	0	0	0	0	0	0	Vaccins	0	1	0	1	1	0	0	1	0	0	0	0	0	thiomersal	0	1	0	0	0	0	0	0	1	0	1	0	Martine Ferguson-André	blog	http://www.webcitation.org/6tUbIfY7X	4 laboratoires poursuivis: le labo français Sanofi, les labos américains Pfizer et Eli Lilly, et le labo britannique GlaxoSmithKline. Pour les familles, l’objectif est de « demander réparation des dommages causés par la vaccination pédiatrique » & élément déclencheur: nbre de vaccins obligatoires passe de 3 à 11 dès 2018
54	https://www.pagesjaunes.ca/trucs/4-questions-importantes-au-sujet-des-vaccins-et-lautisme/	O	0	0	0	1	1	0	0	0	0	0	0	0	0	0	ROR, vaccins	1	0	0	1	1	0	0	1	0	1	1	0	0	thimérosal	0	0	1	0	0	0	0	0	0	0	0	0	0	Yellow pages	0	0
55	http://sante.lefigaro.fr/article/une-possible-action-de-groupe-des-anti-vaccins	N	1	1	0	1	3	0	0	0	0	0	0	0	0	0	ROR, vaccins	1	0	0	1	1	0	0	1	0	0	0	0	0	thiomersal	0	0	1	0	0	0	0	0	1	0	1	0	Martine Ferguson-André	0	http://www.webcitation.org/6tUc1dPCe	4 laboratoires poursuivis: le labo français Sanofi, les labos américains Pfizer et Eli Lilly, et le labo britannique GlaxoSmithKline. Pour les familles, l’objectif est de « demander réparation des dommages causés par la vaccination pédiatrique » & élément déclencheur: nbre de vaccins obligatoires passe de 3 à 11 dès 2018
56	https://www.topsante.com/maman-et-enfant/bebe/sante-de-bebe/quatre-laboratoires-poursuivis-pour-un-lien-entre-vaccins-et-autisme-619251	N	1	1	0	1	3	0	0	0	0	0	0	0	0	0	Vaccins	0	1	0	1	1	0	1	0	0	0	0	0	0	thiomersal	0	1	0	0	0	0	0	0	1	0	1	0	Martine Ferguson-André, Agnès Buzyn	0	http://www.webcitation.org/6tUdLPN60	4 laboratoires poursuivis: le labo français Sanofi, les labos américains Pfizer et Eli Lilly, et le labo britannique GlaxoSmithKline. Pour les familles, l’objectif est de « demander réparation des dommages causés par la vaccination pédiatrique » & élément déclencheur: nbre de vaccins obligatoires passe de 3 à 11 dès 2018
57	http://www.sciencepresse.qc.ca/actualite/2017/05/09/victoire-anti-vaccins-50-cas-rougeole-seul-coup	SJ	0	1	0	1	2	0	0	0	0	0	0	0	0	0	ROR, vaccins	1	0	0	1	1	0	0	1	0	1	1	0	0	0	0	0	0	0	0	0	0	0	0	0	0	0	0	0	http://www.webcitation.org/6tUoetk5Y	0
60	https://www.infovac.fr/index.php?option=com_content&view=article&id=483:vaccin-rougeole-oreillons-rubeole-et-autisme--1&catid=2&Itemid=119	P	0	0	1	1	2	0	0	0	0	0	0	0	0	1	ROR	1	0	0	1	1	0	0	1	0	0	0	0	0	0	0	0	0	0	0	0	0	0	0	0	0	0	0	0	0	0
61	http://resistancerepublicaine.eu/2017/02/02/liens-entre-vaccins-et-autisme-debat-au-parlement-europeen-et-a-paris-les-9-et-13-fevrier/	P	1	1	0	1	3	0	0	0	0	0	0	0	0	0	ROR, vaccins, DTPolio, Vaccin hexavalent (DTP, hepatite-B, coqueluche, influenza)	0	0	1	1	1	1	0	0	0	1	0	0	1	0	0	0	0	1	0	0	0	0	1	0	0	1	Trump	0	https://web.archive.org/save/http://resistancerepublicaine.eu/2017/02/02/liens-entre-vaccins-et-autisme-debat-au-parlement-europeen-et-a-paris-les-9-et-13-fevrier/	0
62	https://twitter.com/AdrienSnk/status/887346786892996609	O	1	1	0	1	3	0	0	0	0	0	0	0	0	0	Vaccins	1	0	0	1	1	0	0	1	0	0	0	0	0	0	0	0	0	0	0	0	0	0	0	0	0	0	0	0	0	0
63	http://naitreetgrandir.com/fr/nouvelles/2014/05/28/vaccination-autisme-fin-controverse/	N	0	1	1	1	3	0	0	0	0	0	0	0	0	1	Vaccins	1	0	0	1	1	0	0	1	0	1	1	0	0	Thimérosal, mercure, adjuvants	0	0	1	0	0	0	0	0	0	0	0	0	0	0	0	0
64	https://books.google.be/books?id=zgqWDgAAQBAJ&pg=PT176&lpg=PT176&dq=autisme+vaccins&source=bl&ots=yOMXggb87s&sig=oEdCZE2LlSOhzzpkKA4z3pD8LAQ&hl=en&sa=X&ved=0ahUKEwil2KCHzZDWAhXBalAKHY-WApYQ6AEInQQwPw	O	1	1	0	0	2	0	0	0	0	0	0	0	0	0	ROR	0	0	1	1	1	1	0	0	0	0	0	0	0	0	0	0	0	0	0	0	0	0	0	0	0	0	0	Part of a book : "la saga des vaccins"	https://web.archive.org/web/20171205125124/https://books.google.be/books?id=zgqWDgAAQBAJ&pg=PT176&lpg=PT176&dq=autisme+vaccins&source=bl&ots=yOMXggb87s&sig=oEdCZE2LlSOhzzpkKA4z3pD8LAQ&hl=en&sa=X&ved=0ahUKEwil2KCHzZDWAhXBalAKHY-WApYQ6AEInQQwPw	0
65	https://books.google.be/books?id=47jLCQAAQBAJ&pg=PT131&lpg=PT131&dq=autisme+vaccins&source=bl&ots=Jzq6z8_1OR&sig=10mq7g2QGRwFWy4X59xYkwhyCEU&hl=en&sa=X&ved=0ahUKEwil2KCHzZDWAhXBalAKHY-WApYQ6AEIogQwQA	O	1	1	0	0	2	0	0	0	0	0	0	0	0	0	ROR	1	0	0	1	1	0	0	1	0	0	0	0	0	0	0	0	0	0	0	0	0	0	0	0	0	0	0	Part of a book: "Les vaccins : Avoir la piqûre pour la santé de votre enfant: 4e édition"	0	0
66	http://www.agoravox.fr/tribune-libre/article/falsification-des-donnees-prouvant-181025	O	0	1	0	1	2	0	0	0	0	0	0	0	0	0	ROR, vaccins	0	0	1	1	1	1	0	0	0	0	0	0	0	0	0	0	0	0	0	0	0	0	1	0	0	0	0	Citizens' media	http://www.webcitation.org/6tUsDy3OQ	Le CDC / preuves corrélations autisme-ROR / William Thompson
67	https://books.google.be/books?id=p12MZtGVRL8C&pg=PP9&lpg=PP9&dq=autisme+vaccins&source=bl&ots=J1Bl1rj2Sb&sig=4Bl5eqIVCzp3BR6dM8NCWQ6cBME&hl=en&sa=X&ved=0ahUKEwil2KCHzZDWAhXBalAKHY-WApYQ6AEIrgQwQg	O	1	1	0	0	2	0	0	0	0	0	0	0	0	0	ROR, vaccins	0	0	1	1	1	1	0	0	0	0	0	0	0	mercure, aluminium	1	0	0	0	0	0	0	0	0	0	1	0	0	Part of a book: "Voyage au bout de l'autisme"	https://web.archive.org/save/https://books.google.be/books?id=p12MZtGVRL8C&pg=PP9&lpg=PP9&dq=autisme+vaccins&source=bl&ots=J1Bl1rj2Sb&sig=4Bl5eqIVCzp3BR6dM8NCWQ6cBME&hl=en&sa=X&ved=0ahUKEwil2KCHzZDWAhXBalAKHY-WApYQ6AEIrgQwQg	0
68	https://neptunya.fr/le-cdc-detruit-les-preuves-de-correlation-entre-lautisme-et-le-vaccin-du-ror/	O	0	1	1	1	3	0	0	0	0	0	0	0	0	0	ROR	0	0	1	1	1	1	0	0	0	0	0	0	0	mercure, aluminium	1	0	0	0	0	0	0	0	0	0	1	0	0	Personal blog	http://www.webcitation.org/6tXetcROV	Le CDC / preuves corrélations autisme-ROR / William Thompson
69	http://www.charlatans.info/vaccin-autisme.php	P	1	0	1	1	3	0	0	0	0	0	0	0	0	0	Vaccins	1	0	0	1	1	0	0	1	0	1	1	0	0	mercure, thimésoral	0	0	1	0	0	0	0	0	0	0	1	0	0	0	0	0
70	https://www.lematin.ch/matindimanche/preuve-scientifique-permet-lier-autisme-vaccin/story/25905036?track	N	1	1	0	1	3	0	0	0	0	0	0	0	0	0	ROR, vaccins	1	0	0	1	1	0	0	1	0	1	1	0	0	0	0	0	0	0	0	0	0	0	0	0	0	0	0	0	0	0
71	http://www.sante-nutrition.org/le-film-vaxxed-exposant-le-lien-entre-vaccins-et-autisme-deprogramme-sous-la-pression-des-lobbies/	O	0	1	1	1	3	0	0	0	0	0	0	0	0	0	Vaccins	0	1	0	1	1	1	0	0	0	0	0	0	0	0	0	0	0	0	0	0	0	0	0	0	0	1	Robert de Niro	Blog vs Professional? Lots of information on various health related topic	0	Projection du film vaxxed annulé (lobby)
73	https://www.youtube.com/watch?v=DQDq8q3D25g	O	1	0	0	1	2	0	0	0	0	0	0	0	0	0	Vaccins	1	0	0	1	1	0	1	0	0	1	1	0	0	0	0	0	0	0	0	0	0	0	1	0	0	1	Luc Montagnier	youtube video: Luc Montagnier's own point of view	http://www.webcitation.org/6tas881wj	0
76	http://www.wikistrike.com/2016/09/autisme-vaxxed-le-documentaire-qui-accable-le-vaccin-rro.html	O	0	1	0	1	2	0	0	0	0	0	0	0	0	0	ROR	0	1	0	1	1	1	0	0	0	0	0	0	0	0	0	0	0	0	0	0	0	0	0	0	0	0	0	0	0	Le CDC / preuves corrélations autisme-ROR / William Thompson
77	https://papyrus.bib.umontreal.ca/xmlui/handle/1866/13948	SJ	1	1	1	1	4	0	0	0	0	0	0	0	0	0	ROR	1	0	0	1	1	0	0	1	fièvre, réaction inflammatoire ou plus rare une encéphalite ou réaction allergique (ROR)	1	1	0	0	0	0	0	0	0	0	0	0	0	0	0	0	0	0	scientific article from the university of Montreal	http://www.webcitation.org/6taucPWnW	0
78	http://infoalternative.over-blog.fr/2017/01/la-verite-sur-les-vaccins-et-l-autisme-vaxxed.html	O	0	1	0	0	1	0	0	0	0	0	0	0	0	0	ROR, vaccins	0	0	1	1	1	1	0	0	0	0	0	0	0	0	0	0	0	0	0	0	0	0	1	0	0	0	0	blog with link for the Vaxxed movie	https://web.archive.org/save/http://infoalternative.over-blog.fr/2017/01/la-verite-sur-les-vaccins-et-l-autisme-vaxxed.html	Link for the film vaxxed (link not available anymore)
79	http://www.tvanouvelles.ca/2016/05/31/un-garcon-de-12-ans-soutient-que-les-vaccins-causent-lautisme	N	1	1	0	1	3	0	0	0	0	0	0	0	0	0	Vaccins	1	0	0	1	1	0	0	1	0	1	1	0	0	0	0	0	0	0	0	0	0	0	0	0	0	0	0	video not available anymore (young showing that there is no evidence of a link between vaccine and autism)	http://www.webcitation.org/6taybVKoS	film amateur (enfant de 12 ans): pas de lien entre vaccin et autisme (cfr site web 46)
80	http://pleinsfeux.org/les-vaccins-causent-lautisme/	C	1	1	1	1	4	0	0	0	0	0	0	0	0	0	ROR, vaccins, DTC, Hib & Prevnar	0	0	1	1	1	1	0	0	encéphalopathie (ROR)	0	0	0	0	0	0	0	0	1	0	0	0	0	1	0	1	0	0	0	https://web.archive.org/save/http://pleinsfeux.org/les-vaccins-causent-lautisme/	0
81	http://www.lapresse.ca/actualites/sante/201504/24/01-4864311-toujours-aucun-lien-entre-vaccin-et-autisme.php	N	1	1	1	1	4	0	0	0	0	0	0	0	0	0	ROR	1	0	0	1	1	0	0	1	0	0	0	0	0	0	0	0	0	0	0	0	0	0	1	0	0	0	0	Montreal: no link between vaccines & autism + political decisions: compulsary vaccination	0	0
82	http://www.journaldemontreal.com/2015/03/10/les-vaccins-lautisme-la-science-et-la-politique	O	1	1	0	1	3	0	0	0	0	0	0	0	0	0	Vaccins	1	0	0	1	1	0	0	1	0	1	1	0	0	0	0	0	0	0	0	0	0	0	1	0	1	0	0	personal blog	0	0
83	http://www.egalited.org/DANvaccins.html	NP	0	0	1	1	2	0	0	0	0	0	0	0	0	0	ROR, vaccins	1	0	0	1	1	0	0	1	0	1	1	0	0	mercure (thiomersal ou thimérosal)	0	0	1	0	0	0	0	0	0	0	0	0	0	!!! Very good website	http://www.webcitation.org/6tazf6L69	récapitualtif de la situation actuelle / mise en garde contre les théories sectaires
85	https://www.planetef.com/blogue/vaccin-autisme-experience/	O	1	1	1	1	4	0	0	0	0	0	0	0	0	0	ROR, vaccins, Rotavirus	1	0	0	1	1	0	1	0	gastroentérite (rotavirus)	1	1	0	0	0	0	0	0	0	0	0	0	0	1	0	1	0	0	Personal blog	http://www.webcitation.org/6tbLWfLaC	Suggestion: implement a calendar that reassures parents and makes the vaccination less heavy for small kids
86	http://journalmetro.com/opinions/inspecteur-viral/883184/non-les-tribunaux-nont-pas-prouve-que-les-vaccins-causent-lautisme/	N	1	1	0	1	3	0	0	0	0	0	0	0	0	0	ROR , grippe	1	0	0	1	1	0	0	1	effets secondaires, encéphalopathie (ROR)	0	0	0	0	0	0	0	0	0	0	0	0	0	1	0	1	0	Justin Trudeau	0	0	0
87	https://www.egaliteetreconciliation.fr/Isabelle-Adjani-denonce-l-obligation-vaccinale-sur-France-Inter-47439.html	O	1	1	0	1	3	0	0	0	0	0	0	0	0	0	Vaccins, grippes	0	0	1	1	0	0	0	0	effets secondaires , narcolepsie (grippe)	1	0	0	1	adujvants, aluminium	0	1	0	0	0	0	0	0	1	0	0	1	Isabelle Adjani (comédienne)	video	https://web.archive.org/save/https://www.egaliteetreconciliation.fr/Isabelle-Adjani-denonce-l-obligation-vaccinale-sur-France-Inter-47439.html	0
88	http://www.slate.fr/story/130010/plus-grand-danger-trump-propos-anti-vaccins	N	1	1	0	1	3	0	0	0	0	0	0	0	0	0	Vaccins	0	1	0	1	1	1	0	0	0	0	0	0	0	0	0	0	0	0	0	0	0	0	1	0	1	1	Trump	video of Isabelle Adjani (against vaccines)	0	élection de Trump - anti-vaccin
89	http://neurodiversite.com/vaccins-et-autisme-un-debat-irrespectueux/	O	1	1	0	1	3	0	0	0	0	0	0	0	0	0	Vaccins, Rougeole	0	1	0	1	1	0	1	0	0	1	0	1	0	0	0	0	0	0	0	0	0	0	0	0	1	0	0	0	0	0
90	http://nofi.fr/2016/11/bebes-afro-americains-atteints-dautisme-scandale-vaccin-ror/33086	O	1	1	0	1	3	0	0	0	0	0	0	0	0	0	ROR, vaccins	1	0	0	1	1	0	0	1	0	1	1	0	0	0	0	0	0	0	0	0	0	0	1	0	0	1	Donald Trmp, Barack Obama	platform to exchange	http://www.webcitation.org/6tc6T7rQE	Le CDC / preuves corrélations autisme-ROR / William Thompson
91	http://forum.infobebes.com/Mon-bebe/Sante-maladies-infantiles/vaccin-ror-autisme-sujet_11999_1.htm	O	0	1	0	0	1	0	0	0	0	0	0	0	0	0	ROR, vaccins	1	0	0	1	1	0	1	0	0	0	0	0	0	0	0	0	0	0	0	0	0	0	0	0	1	0	0	forum	0	0
93	https://hoax-net.be/non-le-dr-bradstreet-na-pas-decouvert-un-lien-entre-vaccin-ror-et-autisme-pas-plus-quil-na-ete-assassine/	O	0	1	1	1	3	0	0	0	0	0	0	0	0	0	ROR, vaccins	0	1	0	1	1	0	0	1	0	0	0	0	0	mercure	0	0	1	0	0	0	0	0	0	0	1	0	0	parodic website	http://www.webcitation.org/6tcTvX7cb	the murder/suicide of Dr Bradstreet (+ his fraudulent treatment)
94	http://www.pseudo-sciences.org/spip.php?article2713	N	1	1	1	1	4	0	0	0	0	0	0	0	0	0	ROR, vaccins	1	0	0	1	1	0	0	1	0	0	0	0	0	0	0	0	0	0	0	0	0	0	0	0	0	1	Jim Carrey, Jenny McCarthy	0	0	0
95	http://www.fdesouche.com/791407-trump-liens-entre-vaccins-et-autisme-cela-va-etre-etudie-de-pres	N	0	1	0	1	2	0	0	0	0	0	0	0	0	0	Vaccins	0	1	0	1	1	1	0	0	0	0	0	0	0	0	0	0	0	1	0	0	0	0	1	0	1	1	Trump	0	0	0
96	http://www.linternaute.com/actualite/monde/1342163-donald-trump-six-mois-au-pouvoir-perles-du-president-des-etats-unis/1342402-vaccins-responsables-d-autisme	N	0	0	0	1	1	0	0	0	0	0	0	0	0	0	Vaccins	0	1	0	1	1	0	1	0	0	0	0	0	0	0	0	0	0	0	0	0	0	0	0	0	0	1	Trump	0	0	0
97	http://fr.whatsupic.com/nouvelles-politiques-monde/1475733322.html	N	0	1	0	1	2	0	0	0	0	0	0	0	0	0	Vaccins	0	1	0	1	1	0	1	0	0	0	0	0	0	mecure	0	1	0	0	0	0	0	0	0	0	0	0	0	0	http://www.webcitation.org/6tcTeRp16	the murder/suicide of Dr Bradstreet (+ his fraudulent treatment)
98	http://www.sceptiques.qc.ca/forum/viewtopic.php?t=12609	O	0	1	1	0	2	0	0	0	0	0	0	0	0	0	Vaccins	0	1	0	1	1	0	1	0	0	0	0	0	0	0	0	0	0	0	0	0	0	0	0	0	0	0	0	forum	0	0
100	https://www.santeplusmag.com/les-tribunaux-annoncent-que-ce-vaccin-pourrait-provoquer-lautisme/	C	1	0	0	1	2	0	0	0	0	0	0	0	0	0	ROR, vaccins	0	0	1	1	1	1	0	0	0	0	0	0	0	0	0	0	0	0	0	0	0	0	0	0	0	0	0	0	https://web.archive.org/save/https://www.santeplusmag.com/les-tribunaux-annoncent-que-ce-vaccin-pourrait-provoquer-lautisme/	0
101	http://expovaccins.over-blog.com/2014/08/autisme-et-vaccins-catastrophe-sans-precedent-aux-etats-unis.html	O	1	1	1	1	4	0	0	0	0	0	0	0	0	0	Vaccins, anti-grippe	0	0	1	1	1	1	0	0	0	1	0	0	1	thiomersal, ethylmercure	1	0	0	0	0	0	0	0	0	0	0	0	0	blog	https://web.archive.org/save/http://expovaccins.over-blog.com/2014/08/autisme-et-vaccins-catastrophe-sans-precedent-aux-etats-unis.html	0
102	http://www.infectiologie.com/UserFiles/File/groupe-prevention/fiches-polemiques-vaccinales/fiche-gvp-autisme-et-vaccin-ror-20160701.pdf	P	0	1	1	1	3	0	0	0	0	0	0	0	0	0	ROR	1	0	0	1	1	0	0	1	0	0	0	0	0	0	0	0	0	0	0	0	0	0	0	0	0	0	0	Society of infectious pathologies	http://www.webcitation.org/6tdbXJTvV	scientific information (hypothesis and arguments)
103	http://positivr.fr/anti-vaccin-autisme-marco-arturo-12-ans/	O	1	1	0	1	3	0	0	0	0	0	0	0	0	0	Vaccins	1	0	0	1	1	0	0	1	0	1	1	0	0	0	0	0	0	0	0	0	0	0	0	0	0	0	0	0	http://www.webcitation.org/6tdbwT1jl	film amateur (enfant de 12 ans): pas de lien entre vaccin et autisme (cfr site web 46)
104	http://reseauinternational.net/robert-de-niro-et-lautisme-un-terrible-drame-de-lintimidation/	O	1	0	0	1	2	0	0	0	0	0	0	0	0	0	ROR, vaccins	0	0	1	1	1	1	0	0	0	0	0	0	0	thiomersal, mercure	1	0	0	0	0	0	0	0	1	0	0	1	Robert de Niro	Network of information (different than media)	https://web.archive.org/save/http://reseauinternational.net/robert-de-niro-et-lautisme-un-terrible-drame-de-lintimidation/	0
105	https://initiativerationnelle.wordpress.com/2016/05/09/vaccins-et-autisme-un-examen-approfondi-des-preuves/	O	0	1	1	1	3	0	0	0	0	0	0	0	0	0	ROR, vaccins	1	0	0	1	1	0	0	1	0	1	1	0	0	0	0	0	0	0	0	0	0	0	0	0	0	0	0	blog: partial translation of "Vaccines and autisme: a thorough review of the evidence"	http://www.webcitation.org/6tdd1s3SZ	arguments pros and cons "autism/vaccines"
106	http://www.lci.fr/cinema/robert-de-niro-envoie-paitre-un-documentaire-sur-les-vaccins-et-lautisme-1504760.html	N	1	1	0	1	3	0	0	0	0	0	0	0	0	0	ROR, vaccins	0	1	0	1	1	0	1	0	0	0	0	0	0	0	0	0	0	0	0	0	0	0	0	0	1	1	Robert de Niro	0	0	0
107	https://www.acfp.ca/tools-for-practice/articles/details/?id=260&page-title=L%E2%80%99histoire+de+l%E2%80%99autisme+et+du+vaccin+%3A+fiction+et+duperie%3F	P	1	1	1	1	4	0	0	0	0	0	0	0	0	0	ROR, vaccins	1	0	0	1	1	0	0	1	0	0	0	0	0	thimérosal	0	0	1	0	0	0	0	0	0	0	0	0	0	0	0	0
109	http://www.dsp.santemontreal.qc.ca/dossiers_thematiques/infections_et_intoxications/thematiques/surveillance_des_manifestations_cliniques_suite_a_la_vaccination/archives/thimerosal_dans_les_vaccins.html	P	0	0	1	1	2	0	0	0	0	0	0	0	0	0	ROR, vaccins, anti-grippe, diphtérie, tétanos, coqueluche, polio, rubéole, rougeole, oreillons, hépatite B, infection à haemophilus influenzae de type b, méningocoque de type C, pneumocoque, varicelle	1	0	0	1	1	0	0	1	0	1	1	0	0	thimérosal	0	0	1	0	0	0	0	0	0	0	0	0	0	Integrated university center of health and social services	0	0
110	https://theierecosmique.com/2015/06/19/vaccins-danger-les-preuves-scientifiques/	O	0	1	0	1	2	0	0	0	0	0	0	0	0	0	Vaccins, ROR, grippe	1	0	0	1	1	0	0	1	fièvre, rougeur (Rougeole)	1	1	0	0	mecure, aluminium, formaldéhyde, thiomersal	0	0	1	0	0	0	0	0	0	0	0	0	0	blog	0	0
111	http://www.nouvelordremondial.cc/2015/09/18/donald-trump-les-vaccins-sont-la-cause-dune-epidemie-dautisme/	O	0	1	0	1	2	0	0	0	0	0	0	0	0	0	Vaccins	0	1	0	1	1	1	0	0	0	0	0	0	0	0	0	0	0	0	0	0	0	0	1	0	1	1	Trump	blog	0	0
112	http://www.lelibrepenseur.org/lautisme-et-la-mort-subite-repris-dans-la-notice-du-vaccin-diphterie-tetanos-coqueluche/	O	0	1	1	1	3	0	0	0	0	0	0	0	0	0	DPT, rougeole, hépatite B, infanrix hexa	0	0	1	1	1	1	0	0	mort subite, autisme (DTP), autisme (DTP, Rougeole, hépatite B, infanrix hexa)	0	0	0	1	thiomersal, aluminium	1	0	0	0	0	0	0	0	0	0	0	0	0	Network of information (different than media)	https://web.archive.org/web/20171203155525/http://www.lelibrepenseur.org/lautisme-et-la-mort-subite-repris-dans-la-notice-du-vaccin-diphterie-tetanos-coqueluche/	0
113	https://www.letemps.ch/sciences/2015/04/21/une-nouvelle-etude-confirme-absence-lien-entre-vaccins-autisme	N	0	1	0	1	2	0	0	0	0	0	0	0	0	0	ROR	1	0	0	1	1	0	0	1	0	0	0	0	0	0	0	0	0	0	0	0	0	0	0	0	0	0	0	0	0	0
114	https://actualite.housseniawriting.com/sante/2015/03/26/vaccin-autisme-italie/2806/	N	0	1	1	1	3	0	0	0	0	0	0	0	0	0	Infanrix hexa, ROR	1	0	0	1	1	0	0	1	sclérose en plaque (hép B)	1	1	0	0	thiomerosal	0	0	1	0	0	0	0	0	0	0	0	0	0	0	0	0
115	http://lepharmachien.com/vaccins/	O	1	1	1	1	4	0	0	0	0	0	0	0	0	0	grippe, ROR	1	0	0	1	1	0	0	1	0	1	1	0	0	thiomersal, aluminium	0	0	1	0	0	0	0	0	0	0	0	1	Jenny McCarthy	blog	0	0
120	http://www.sylviesimonrevelations.com/article-foetus-avorte-dans-les-vaccins-et-autisme-81174137.html	O	1	1	0	0	2	0	0	0	0	0	0	0	0	0	0	0	1	0	1	1	1	0	0	0	0	0	0	0	thimérosal	0	1	0	1	0	0	0	0	0	0	0	0	Jenny McCarthy, John Travolta	ADN in vaccines is responsible for autism	0	0
121	http://autisteenfrance.over-blog.com/article-sophie-maman-de-zephir-101248093.html	O	0	1	0	0	1	0	0	0	0	0	0	0	0	0	hépatites, méningites, ROR, varicelle	0	0	1	1	1	1	0	0	0	0	0	0	0	0	0	0	0	0	0	0	0	0	0	0	1	0	0	blog	https://web.archive.org/save/http://autisteenfrance.over-blog.com/article-sophie-maman-de-zephir-101248093.html	0
122	http://www.futura-sciences.com/sante/actualites/medecine-vaccin-autisme-etude-etait-falsifiee-27221/	O	1	1	0	1	3	0	0	0	0	0	0	0	0	1	ROR	1	0	0	1	1	0	0	1	0	1	1	0	0	0	0	0	0	0	0	0	0	0	0	0	0	0	0	0	0	0
123	http://openyoureyes.over-blog.ch/article-vaccins-et-autisme-le-secret-article-105414854.html	O	0	1	1	1	3	0	0	0	0	0	0	0	0	0	Vaccins	0	0	1	1	1	1	0	0	convulsions, fièvre, diarrhées, léthargie, cris aigues (vaccins)	0	0	0	0	mercure, thimérosal	1	0	0	0	0	0	0	0	1	1	1	0	0	blog	https://web.archive.org/save/http://openyoureyes.over-blog.ch/article-vaccins-et-autisme-le-secret-article-105414854.html	0
124	http://forum.magicmaman.com/magic03ans/Desenfantsdifferents/vaccin-autisme-sujet-3669577-1.htm	N	0	1	0	1	2	0	0	0	0	0	0	0	0	0	Vaccins	0	1	0	1	0	0	0	0	0	0	0	0	0	0	0	0	0	0	1	1	0	0	0	0	1	0	0	forum	0	0
125	http://www.mondialisation.ca/lien-vident-entre-la-croissance-de-l-autisme-et-les-vaccinations/15163	NP	1	1	1	1	4	0	0	0	0	0	0	0	0	0	ROR, Hep B, diphtérie, tétanos et coqueluche, polio	0	0	1	1	1	1	0	0	paralysie, atteinte au cerveau, mort (vaccin)	0	0	0	0	adjuvants, thimérosal, aluminium	1	0	0	1	0	0	0	0	1	0	0	0	G Bush, Bill Clinton, Robert Kennedy	0	https://web.archive.org/save/https://www.mondialisation.ca/lien-vident-entre-la-croissance-de-l-autisme-et-les-vaccinations/15163	0
126	http://www.coupdepouce.com/mamans/0-5-ans/article/le-vaccin-rro-cause-l-autisme	N	0	1	1	1	3	0	0	0	0	0	0	0	0	0	ROR	1	0	0	1	1	0	0	1	0	1	1	0	0	thimérosal	0	0	1	0	0	0	0	0	1	0	0	0	Tony Blair	0	0	0
127	http://www.e-leclerc.com/espace+culturel/produit/autiste-depuis-le-vaccin-des-parents-t%C3%A9moignent,28882388/	C	1	1	0	1	3	0	0	0	0	0	0	0	0	0	0	0	0	1	1	1	1	0	0	0	0	0	0	0	0	0	0	0	0	0	0	0	0	0	0	1	0	0	Book about vaccines to sell	https://web.archive.org/save/https://www.culture.leclerc/pageRecherche?q=autiste-depuis-le-vaccin-des-parents-temoignent&univers=all	0
128	http://www.mamanpourlavie.com/sante/enfant/developpement/autisme/2486-controverse-autisme-et-vaccins.thtml	C	0	1	1	1	3	0	0	0	0	0	0	0	0	0	ROR, vaccins	1	0	0	1	1	0	0	1	0	0	0	0	0	mercure, thimérosal	0	0	1	0	0	0	0	0	1	0	1	0	0	0	https://web.archive.org/save/http://www.mamanpourlavie.com/sante/enfant/developpement/autisme/2486-controverse-autisme-et-vaccins.thtml	0
129	http://www.mamanpourlavie.com/sante/enfant/developpement/autisme/2326-la-vaccination-n-est-pas-responsable-de-l-autisme.thtml	C	0	1	1	1	3	0	0	0	0	0	0	0	0	0	ROR, diphtérie, coqueluche, hep B, grippe	1	0	0	1	1	0	0	1	0	1	1	0	0	mercure, thimérosal	0	0	1	0	0	0	0	0	0	0	0	0	0	0	https://web.archive.org/save/http://www.mamanpourlavie.com/sante/enfant/developpement/autisme/2326-la-vaccination-n-est-pas-responsable-de-l-autisme.thtml	0
130	https://vimeo.com/153817588	O	0	1	0	1	2	0	0	0	0	0	0	0	0	0	Vaccins hexavalent (hexavac)	0	1	0	1	1	0	1	0	mort subite (vaccin hexavalent)	0	0	0	0	0	0	0	0	1	0	0	0	0	0	0	1	0	0	0	0	0
132	https://www.grandstitres.com/affaires/des-militants-contre-les-vaccins-commandent-une-etude-sur-l-autisme-les-resultats-sont-choquants	O	0	1	0	1	2	0	0	0	0	0	0	0	0	0	Vaccins	1	0	0	1	1	0	0	1	0	0	0	0	0	0	0	0	0	0	0	0	0	0	0	0	0	0	0	blog	0	0
133	https://www.cesad.fr/vaccin-contre-rougeole-cause-lautisme/	P	1	1	0	1	3	0	0	0	0	0	0	0	0	0	ROR	1	0	0	1	1	0	0	1	0	1	1	0	0	0	0	0	0	0	0	0	0	0	0	0	0	0	0	0	0	0
134	https://www.nexus.fr/dossier/sante/vaccins-contenant-embryons-humains-mis-en-cause-lautisme/	N	1	1	1	1	4	0	0	0	0	0	0	0	0	0	ROR, varicelle, hep A, polio, rage	0	1	0	1	1	1	0	0	0	0	0	0	0	mercure	1	0	0	0	0	0	0	0	0	0	0	0	0	0	0	0
135	https://www.rtbf.be/info/societe/detail_l-etude-qui-liait-l-autisme-et-le-vaccin-ror-etait-un-trucage?id=5562923	N	1	1	0	1	3	0	0	0	0	0	0	0	0	0	ROR	1	0	0	1	1	0	0	1	0	0	0	0	0	0	0	0	0	0	0	0	0	0	0	0	0	0	0	0	0	0
136	http://www.stacommunications.com/journals/pdfs/clinicien/Clinicienpdfdec03/enabrege.pdf	O	0	0	0	1	1	0	0	0	0	0	0	0	0	0	ROR	0	1	0	1	1	0	0	1	0	0	0	0	0	thimérosal	0	0	1	0	0	0	0	0	0	0	0	0	0	0	0	0
137	http://www.ledevoir.com/societe/sante/63541/le-vaccin-ror-ne-cause-pas-l-autisme	N	1	1	0	1	3	0	0	0	0	0	0	0	0	0	ROR	1	0	0	1	1	0	0	1	0	1	1	0	0	0	0	0	0	0	0	0	0	0	0	0	0	0	0	0	0	0
139	http://www.virpath.com/2015/10/12/science-pour-tous-lien-vaccin-autisme-et-8-autres-arguments-anti-vaccins-soumis-%C3%A0-des-virologues/	N	1	1	1	1	4	0	0	0	0	0	0	0	0	0	ROR, hep B, méningite, pneumocoques, coqueluche, méningite, BCG, DTPolio	1	0	0	1	1	0	0	1	0	1	1	0	0	sels d'aluminium, mercure, thiomersal	0	0	1	0	0	0	0	0	1	0	1	0	0	only a link to a news site (Huffington post)	0	0
140	http://france-revolution-investigative-reporter.over-blog.com/2016/11/des-triples-deviennent-autistes-apres-un-vaccin-contre-les-pneumocoques.html	O	0	1	1	1	3	0	0	0	0	0	0	0	0	0	pneumocoques	0	0	1	1	1	1	0	0	0	0	0	0	0	0	0	0	0	0	0	0	0	0	0	0	1	0	0	blog	https://web.archive.org/web/20171203155651/http://france-revolution-investigative-reporter.over-blog.com/2016/11/des-triples-deviennent-autistes-apres-un-vaccin-contre-les-pneumocoques.html	0
142	http://lactualite.com/sante-et-science/2010/09/15/mercure-dans-les-vaccins-et-autisme-cest-fini/	N	1	1	0	1	3	0	0	0	0	0	0	0	0	0	Vaccin	0	1	0	1	1	0	0	1	0	0	0	0	0	thimérosal	0	0	1	0	0	0	0	0	0	0	0	0	0	0	0	0
144	https://immunize.ca/sites/default/files/resources/immunization_get_the_facts_2017_f.pdf	P	0	0	0	1	1	0	0	0	0	0	0	0	0	0	ROR, vaccins, DCaT, poliomyélite, anti-Hib	1	0	0	1	1	0	0	1	0	1	1	0	0	adjuvants, additifs, thimérosal, gélatine, sel d'aluminium, squalène	0	0	1	0	0	0	0	0	0	0	0	0	0	0	0	0
145	http://senor-information.over-blog.com/article-alerte-vaccins-enfants-autistes-un-cancerologue-alerte-petition-124727261.html	O	1	1	1	1	4	0	0	0	0	0	0	0	0	0	ROR, hépatite B, varicelle, grippe	0	0	1	1	1	1	0	0	1	0	0	0	0	ingrédients	0	0	0	0	0	0	0	0	0	0	1	0	0	blog	https://web.archive.org/web/20171203155729/http://senor-information.over-blog.com/article-alerte-vaccins-enfants-autistes-un-cancerologue-alerte-petition-124727261.html	0
147	https://www.santelog.com/actualites/vaccin-ror-et-autisme-le-british-medical-journal-denonce-nouveau-la-supercherie	N	0	1	1	1	3	0	0	0	0	0	0	0	0	0	ROR	1	0	0	1	2	0	0	1	0	1	1	0	0	0	0	0	0	0	0	0	0	0	0	0	0	0	0	or professional?	0	0
148	http://questionvaccins.canalblog.com/archives/2007/06/13/5283563.html	O	0	1	1	0	2	0	0	0	0	0	0	0	0	0	ROR	0	1	0	1	1	0	1	0	0	0	0	0	0	thimérosal	0	1	0	0	0	0	0	0	0	0	0	0	0	blog	0	0
149	http://www.ihsnews.net/pas-de-lien-entre-vaccin-et-autisme/	P	1	0	0	1	2	0	0	0	0	0	0	0	0	0	ROR	1	0	0	1	1	0	0	1	0	0	0	0	0	0	0	0	0	0	0	0	0	0	0	0	0	0	0	0	0	0
150	http://associationmaintendue.over-blog.com/2017/07/vaccin.autisme-plus-d-une-centaine-de-familles-attaquent-4-grands-laboratoires.html	O	0	1	0	1	2	0	0	0	0	0	0	0	0	0	Vaccins	0	1	0	1	1	0	1	0	0	0	0	0	0	thiomersal	0	1	0	0	0	0	0	0	1	0	1	1	Martine Ferguson-André	blog	http://www.webcitation.org/6ti7x8WPl	4 laboratoires poursuivis: le labo français Sanofi, les labos américains Pfizer et Eli Lilly, et le labo britannique GlaxoSmithKline. Pour les familles, l’objectif est de « demander réparation des dommages causés par la vaccination pédiatrique » & élément déclencheur: nbre de vaccins obligatoires passe de 3 à 11 dès 2018
152	http://www.larecherche.fr/vaccin-ror-pas-de-risque-dautisme	N	0	1	0	1	2	0	0	0	0	0	0	0	0	0	ROR, hépatite B	1	0	0	1	1	0	0	1	0	0	0	0	0	0	0	0	0	0	0	0	0	0	0	0	0	0	0	need to subscrire to access full article, should be deleted?	0	0
153	https://www.techniques-ingenieur.fr/actualite/articles/le-vaccin-ror-peut-il-provoquer-lautisme-10316/	P	0	1	0	1	2	0	0	0	0	0	0	0	0	0	ROR	1	0	0	1	1	0	0	1	0	1	1	0	0	0	0	0	0	0	0	0	0	0	1	0	0	0	0	0	0	0
155	https://www.sunbird-diamant.com/single-post/2017/08/07/Vaccins-une-action-en-justice-pour-avoir-caus%C3%A9-lautisme	O	0	1	0	1	2	0	0	0	0	0	0	0	0	0	Vaccins	0	1	0	1	1	0	1	0	0	0	0	0	0	thiomersal	0	1	0	0	0	0	0	0	1	0	1	1	Martine Ferguson-André	0	http://www.webcitation.org/6ti69Lc2M	4 laboratoires poursuivis: le labo français Sanofi, les labos américains Pfizer et Eli Lilly, et le labo britannique GlaxoSmithKline. Pour les familles, l’objectif est de « demander réparation des dommages causés par la vaccination pédiatrique » & élément déclencheur: nbre de vaccins obligatoires passe de 3 à 11 dès 2018
157	http://www.afg-web.fr/Autisme-absence-de-lien-avec-le	NP	0	1	1	1	3	0	0	0	0	0	0	0	0	0	ROR	1	0	0	1	1	0	0	1	0	0	0	0	0	0	0	0	0	0	0	0	0	0	0	0	0	0	0	0	0	0
158	http://www.koreus.com/modules/newbb/topic155465.html	O	1	1	0	1	3	0	0	0	0	0	0	0	0	0	Vaccins	1	0	0	1	1	0	0	1	0	1	1	0	0	0	0	0	0	0	0	0	0	0	0	0	0	0	0	forum	http://www.webcitation.org/6ti6oBoZo	film amateur (enfant de 12 ans): pas de lien entre vaccin et autisme (cfr site web 46)
159	http://www.agirpourlautisme.com/un-vaccin-pour-depister-lautisme	NP	0	0	0	0	0	0	0	0	0	0	0	0	0	0	0	0	0	0	0	0	0	0	0	0	0	0	0	0	0	0	0	0	0	0	0	0	0	0	0	0	0	0	0	0	no article available (pending)
162	https://meta.tv/les-vaccins-causent-l-autisme	N	0	1	0	1	2	0	0	0	0	0	0	0	0	0	ROR	0	1	0	1	1	1	0	0	0	0	0	0	0	0	0	0	0	0	0	0	0	0	0	0	0	0	0	0	0	0
165	https://autismecontro.hypotheses.org/tag/vaccin	O	0	1	1	1	3	0	0	0	0	0	0	0	0	0	1	0	1	0	1	1	0	1	0	0	1	0	1	0	thiomersal	0	1	0	0	0	0	0	0	0	0	0	0	0	History fo the debate: analyses of 22 articles in the french press	http://www.webcitation.org/6tdyscmfT	0
169	http://autisme.info31.free.fr/?p=228	O	0	1	0	1	2	0	0	0	0	0	0	0	0	0	ROR, vaccins	1	0	0	1	1	0	0	1	0	0	0	0	0	thimérosal	0	0	1	0	0	0	0	0	0	0	0	0	0	blog	0	0
170	http://www.2012un-nouveau-paradigme.com/article-rebondissement-officiel-dans-l-affaire-vaccin-autisme-107237821.html	O	0	1	1	1	3	0	0	0	0	0	0	0	0	0	Vaccins, grippe	0	1	0	1	1	0	1	0	0	0	0	0	0	thimérosal, mercure, aluminium	0	1	0	0	0	0	0	0	1	0	0	0	0	blog	0	0
173	http://www.collectifautisme.ma/actualites/item/34-autisme-aucun-lien-avec-le-vaccin-contre-la-rougeole.html	NP	0	0	1	1	2	0	0	0	0	0	0	0	0	0	ROR	1	0	0	1	1	0	0	1	0	0	0	0	0	0	0	0	0	0	0	0	0	0	0	0	0	0	0	0	0	0
174	http://www.laprocure.com/autiste-depuis-vaccin-parents-temoignent/9782940500864.html	C	1	1	0	1	3	0	0	0	0	0	0	0	0	0	Vaccins	0	0	1	1	1	0	0	0	0	0	0	0	0	0	0	0	0	0	0	0	0	0	0	0	1	0	0	book : no access to the full content (lots of blank that cannot be filled in)	https://web.archive.org/save/http://www.laprocure.com/autiste-depuis-vaccin-parents-temoignent/9782940500864.html	0
175	https://www.amazon.co.uk/Autiste-depuis-vaccin-parents-t%C3%A9moignent/dp/294050086X	C	1	1	0	1	3	0	0	0	0	0	0	0	0	0	Vaccins	0	0	1	1	1	0	0	0	0	0	0	0	0	0	0	0	0	0	0	0	0	0	0	0	1	0	0	book : no access to the full content (lots of blank that cannot be filled in) cfr website n°174	https://web.archive.org/web/20171205124924/https://www.amazon.co.uk/Autiste-depuis-vaccin-parents-t%C3%A9moignent/dp/294050086X	0
176	http://www.brujitafr.fr/article-un-chercheur-specialise-en-vaccination-et-niant-le-lien-vaccin-autisme-formellement-accuse-de-fraude-72661807.html	O	0	1	1	1	3	0	0	0	0	0	0	0	0	0	ROR, vaccins	0	1	0	1	1	0	1	0	0	0	0	0	0	thimérosal	1	0	0	0	0	0	0	0	0	0	0	1	Bill Gates	blog	0	0
177	https://www.mcgill.ca/channels/fr/news/il-ny-pas-de-lien-entre-le-vaccin-ror-et-lautisme-selon-une-%C3%A9tude-dune-%C3%A9quipe-internationale-qui-ser-12568	P	1	1	1	1	4	0	0	0	0	0	0	0	0	0	ROR, vaccins	1	0	0	1	1	0	0	1	0	0	0	0	0	0	0	0	0	0	0	0	0	0	0	0	0	0	0	0	0	0
178	http://www.informationhospitaliere.com/actualite-6148-lien-vaccin-ror-autisme.html	N	1	1	1	1	4	0	0	0	0	0	0	0	0	0	ROR, vaccins	1	0	0	1	1	0	0	1	0	0	0	0	0	0	0	0	0	0	0	0	0	0	0	0	0	0	0	cfr website n°177	0	0
179	http://www.fawkes-news.com/2017/07/pauvres-fous-ils-lont-fait-11-vaccins.html	O	0	1	1	1	3	0	0	0	0	0	0	0	0	0	poliomyélite, tétanos, diphtérire, ROR, coqueluche, hépatite B, Haemophilus influenzae, pneumocoque, ménigocoque C	0	0	1	1	0	0	0	0	sclérose en plaque (hep B)	1	0	0	1	0	0	0	0	0	0	0	0	0	1	0	0	0	Agnès Buzyn	blog	https://web.archive.org/save/http://www.fawkes-news.com/2017/07/pauvres-fous-ils-lont-fait-11-vaccins.html	0
180	http://regenere.org/forum/metaux-lourds-f214/vaccins-autisme-t11671.html	C	0	1	0	1	2	0	0	0	0	0	0	0	0	0	Vaccins	0	0	0	0	1	0	0	0	0	0	0	0	0	0	0	0	0	0	0	0	0	0	0	0	0	0	0	forum	https://web.archive.org/save/http://regenere.org/forum/metaux-lourds-f214/vaccins-autisme-t11671.html	0	commercial but forum, not assessed for stance on vaccines
182	https://precocedysetserein.com/2016/01/14/cnn-lautisme-est-bien-cause-par-les-vaccins/	O	0	1	1	1	3	0	0	0	0	0	0	0	0	0	ROR, vaccins	0	0	1	1	1	1	0	0	0	0	0	0	0	0	0	0	0	0	0	0	0	0	0	0	0	0	0	blog	http://www.webcitation.org/6tdvs9o0V	Le CDC / preuves corrélations autisme-ROR / William Thompson
184	http://www.lesmotsontunsens.com/vaccins-les-etats-unis-indemnisent-une-jeune-fille-atteinte-d-autisme-apres-vaccination-7923	O	0	1	1	1	3	0	0	0	0	0	0	0	0	0	ROR, polio, varicelle, diphtérie, coqueluche, tétanos et haemophilus influenzae	1	0	0	1	1	0	1	0	0	1	1	0	0	mercure	0	1	0	1	0	0	0	0	0	0	1	0	0	Website to publisch information	0	0
186	http://www.boursier.com/actions/actualites/economie/quatre-laboratoires-dans-le-viseur-des-anti-vaccins-36496.html	N	1	1	0	1	3	0	0	0	0	0	0	0	0	0	Vaccins	0	1	0	1	1	0	1	0	0	0	0	0	0	thiomersal, mercure	0	1	0	0	0	0	0	0	1	0	1	1	Martine Ferguson-André	stock market website	http://www.webcitation.org/6tdkhM76j	4 laboratoires poursuivis: le labo français Sanofi, les labos américains Pfizer et Eli Lilly, et le labo britannique GlaxoSmithKline. Pour les familles, l’objectif est de « demander réparation des dommages causés par la vaccination pédiatrique » & élément déclencheur: nbre de vaccins obligatoires passe de 3 à 11 dès 2018
187	http://www.alvinet.com/similaires/proces-aluminium-vaccins/40522957	P	0	1	0	1	2	0	0	0	0	0	0	0	0	0	Hep B	0	1	0	1	0	0	0	0	myofasciite à macrophages (hep B)	0	0	0	0	aluminium	0	1	0	0	0	0	0	0	0	0	1	0	0	search engine that refers to news	0	no link with autism
188	http://www.alvinet.com/similaires/aluminium-vaccins-combat-morbihannaise/40526546	P	0	1	0	1	2	0	0	0	0	0	0	0	0	0	Hep B	0	1	0	1	0	0	0	0	myofasciite à macrophages (hep B)	0	0	0	0	aluminium	0	1	0	0	0	0	0	0	0	0	1	0	0	search engine that refers to news	0	no link with autism + same story (cfr website N°187)
192	https://www.babycenter.fr/thread/784538/help-b%C3%A9b%C3%A9-va-tr%C3%A8s-mal-depuis-le-vaccin-pr%C3%A9venar-13	P	0	1	0	1	2	0	0	0	0	0	0	0	0	1	pneumocoque	0	1	0	1	0	0	0	0	0	0	0	0	0	0	0	0	0	0	0	0	0	0	0	0	1	0	0	Information, exchange & mutual aid website	0	no link with autism
196	http://feudelesprit.lepodcast.fr/feu-de-lesprit-number-2-ebola-louche-1	O	0	1	1	1	3	0	0	0	0	0	0	0	0	0	Vaccins	0	0	1	1	0	0	0	0	Ebola	1	0	0	1	0	0	0	0	0	0	0	0	0	0	0	0	0	0	blog with link to various sources (against vaccines) + link to a video	https://web.archive.org/save/http://feudelesprit.lepodcast.fr/feu-de-lesprit-number-2-ebola-louche-1	0
198	http://rustyjames.canalblog.com/	O	0	1	1	1	3	0	0	0	0	0	0	0	0	0	Vaccins, ROR	0	0	1	1	1	1	0	0	0	0	0	0	0	mercure, aluminium, formaldehyde	1	0	0	0	1	1	0	0	0	0	0	0	0	blog	http://www.webcitation.org/6tdrfO0oa	0
200	http://www.lecourrier.vn/michel-cymes-aux-manettes-dun-nouveau-magazine-sante-et-bien-etre/424795.html	N	0	1	0	1	2	0	0	0	0	0	0	0	0	0	Vaccins	1	0	0	1	0	0	0	0	0	0	0	0	0	0	0	0	0	0	0	0	0	0	1	0	0	1	Michel Cymes	0	0	0

## Sheet: Italian
Ranking	hyperlink	Typology	JAMA	HONcode	Vaccines mentioned	VAX+	VAXNEU	VAX -	check	OAE	Efficacy of vaccine	EFF+	EFF0	EFF-	Chemical	CAM	CAM+	CAM0	CM-	POLITICS	Religion	Testimonial	Celebrities	Celebrity mentioned	Notes	ARCH
1	http://www.pernoiautistici.com/2017/07/lautismo-cosa-e-cosa-lo-provoca-e-perche-i-vaccini-non-centrano-niente/	P	4	0	vaccines	1	0	0	1	0	1	1	0	0	0	1	0	0	1	0	0	0	0	0		http://www.webcitation.org/6toeN2SEX
2	https://www.agi.it/salute/vaccini_bambini_e_autismo_storia_di_una_bufala-1987339/news/2017-07-26/	N	3	0	vaccines, MMR, hexavalent	1	0	0	1	0	1	1	0	0	thimerosal	0	0	0	0	0	0	0	0	Wakefield/Lancet, Brian Deer/Sunday Times		http://www.webcitation.org/6tofW4vYP
3	http://www.emergenzautismo.org/content/view/859/48/	O	2	0	vaccines, MMR, Varivax, chicken pox, pertussis	0	0	1	1	0	0	0	0	0	thimerosal	0	0	0	0	0	0	0	0	Helen Ratajczak/Immunotoxicology		http://www.webcitation.org/6tofyCwH5
4	http://www.susannaesposito.it/vaccini-autismo-realta-falsi-miti/	O	3	0	vaccines, MMR, hexavalent, influenza	1	0	0	1	low fever, lack of appetite, irritability, some local swelling	1	1	0	0	aluminium	0	0	0	0	0	0	0	0	Wakefield/Lancet		http://www.webcitation.org/6tog3YRmV
5	http://www.repubblica.it/salute/2017/07/25/news/cassazione_non_c_e_correlazione_tra_vaccini_e_autismo_no_al_risarcimento_-171599464/	N	2	0	polio, vaccines	1	0	0	1	0	1	1	0	0	0	0	0	0	0	1	0	0	0	Lorenzin		http://www.webcitation.org/6wAj2KM3O
6	https://autismovaccini.org/	O	2	0	MMR	0	0	1	1	0	0	0	0	0	thimerosal	0	0	0	0	0	0	0	0	0		http://www.webcitation.org/6xWXPHg9a
7	http://www.fondazione-autismo.it/ancora-su-autismo-e-vaccini/	NP	4	0	vaccines, MMR	1	0	0	1	fever, encephalitis	1	1	0	0	thimerosal	1	0	0	1	0	0	1	0	Wakefield/Lancet	Franco Antonello (father of autistic child)	http://www.webcitation.org/6tzJijMLul
8	http://www.informasalus.it/it/articoli/vaccini-autismo-studio-wakefield.php	HP	4	0	MMR	0	1	0	1	0	0	0	0	0	0	0	0	0	0	0	0	0	0	Wakefield/Lancet		http://www.webcitation.org/6tzKjNRNl
9	http://www.ilmattino.it/primopiano/sanita/vaccini_autismo_roberto_burioni_studio_nature-2296623.html	N	2	0	MMR	0	1	0	1	0	0	0	0	0	0	0	0	0	0	0	0	0	0		Nature paper on early diagnosis based on brain structure (mentions 2 professors pro-vaccines)	http://www.webcitation.org/6tzLWq9vf
10	https://www.sip.it/per-il-medico/vaccino-mpr-e-autismo-falso-scientifico-in-una-recente-sentenza	P	3	0	MMR	0	1	0	1	0	0	0	0	0	0	0	0	0	0	0	0	0	0	Wakefield/Lancet		http://www.webcitation.org/6tzLpeUBF
11	https://www.wired.it/scienza/medicina/2017/08/25/vaccini-autismo-coperture/	N	4	0	MMR	1	0	0	1	0	1	1	0	0	0	0	0	0	0	0	0	0	0	Wakefield/Lancet		http://www.webcitation.org/6tzMGmhCK
12	https://www.wired.it/scienza/medicina/2016/07/01/vaccini-autismo-storia-bufala/	N	4	0	MMR	1	0	0	1	0	1	1	0	0	0	0	0	0	0	0	0	1	0	Wakefield/Lancet	Marco Arturo (video, USA)	http://www.webcitation.org/6tzMXjGRb
13	http://www.today.it/cronaca/vaccini-autismo-bufala.html	N	4	0	vaccines, measles	0	1	0	1	0	1	1	0	0	0	0	0	0	0	0	0	0	0	Wakefield/Lancet		0
15	http://www.adnkronos.com/salute/2017/04/21/vaccini-anni-studio-scaccia-dubbi-sull-autismo_pxx8MyPZPjmcj8TJg37ErN.html	N	2	0	vaccines, MMR	1	0	0	1	0	1	1	0	0	0	0	0	0	0	0	0	0	0	Wakefield/Lancet		0
16	http://www.salute.gov.it/portale/news/p3_2_1_1_1.jsp?menu=notizie&p=dalministero&id=1524	G	4	0	vaccines, MMR	1	0	0	1	0	0	0	0	0	0	0	0	0	0	0	0	0	0	Wakefield/Lancet		0
17	http://www.gruppomacro.com/blog/cure-alternative/autismo-vaccini-bambini-danni	O	3	0	vaccines, influenza, tetanus, pertussis, meningitis, difteritis	0	1	0	1	0	0	0	0	0	thimerosal	0	0	0	0	0	0	0	0	0		0
18	http://gds.it/2017/07/25/vaccini-cassazione-non-ce-legame-con-lautismo-nessun-indennizzo-per-un-bimbo_701577/	N	2	0	vaccines, polio	0	1	0	1	0	0	0	0	0	0	0	0	0	0	0	0	0	0	0		http://www.webcitation.org/6tzNMSl0V
19	http://www.ilfoglio.it/scienza/2017/07/25/news/la-cassazione-smonta-la-bufala-dei-vaccini-che-causano-l-autismo-146158/	N	2	0	vaccines, MMR	1	0	0	1	SIDS	0	0	0	0	0	0	0	0	0	0	0	0	0	Wakefield/Lancet, Brian Deer/Sunday Times		0
20	http://www.lastampa.it/2017/07/25/italia/i-tuoi-diritti/responsabilita-e-sicurezza/non-c-correlazione-tra-vaccini-e-autismo-la-cassazione-conferma-nessun-risarcimento-xh9ay1YaQR1dQTo95Iz15K/pagina.html	N	2	0	vaccines	0	1	0	1	0	0	0	0	0	0	0	0	0	0	0	0	0	0	0		http://www.webcitation.org/6tzOCiwEf
21	http://www.lastampa.it/2017/07/26/italia/i-tuoi-diritti/responsabilita-e-sicurezza/nessun-legame-vacciniautismo-Bbue4kS0F0fph2gbAlRo0I/pagina.html	N	2	0	vaccines, polio	0	1	0	1	0	0	0	0	0	0	0	0	0	0	1	0	0	0	Lorenzin		http://www.webcitation.org/6tzOPM5gs
22	http://www.sardiniapost.it/cronaca/vaccini-sindaco-p-torres-casi-autismo-preoccupano-polemica/	N	3	0	vaccines	0	1	0	1	0	0	0	0	0	0	0	0	0	0	0	0	0	0	Wakefield/Lancet		0
23	http://amicidelbambinomalato.it/susanna-esposito-vaccini-autismo/	NP	2	0	vaccines, MMR	1	0	0	1	low fever, lack of appetite, irritability, some local swelling	1	1	0	0	0	0	0	0	0	0	0	0	0	Wakefield/Lancet		0
24	http://www.comilva.org/i-vaccini-non-causano-lautismo/	O	3	0	vaccines, MMR	0	0	1	1	0	0	0	0	0	0	0	0	0	0	0	0	0	0	Wakefield/Lancet		0
25	https://www.scienzaeconoscenza.it/blog/critica-sistema-sanitario-industria-farmaceutica/vaccini-autismo-montagnier	N	2	0	vaccines	0	1	0	1	0	1	1	0	0	0	0	0	0	0	0	0	0	0	0		http://www.webcitation.org/6tzP459JN
26	http://www.altalex.com/documents/news/2017/05/26/vaccini-autismo	N	3	0	vaccines, polio	0	1	0	1	0	0	0	0	0	0	0	0	0	0	0	0	0	0	0		0
27	http://www.ecodibergamo.it/stories/Cronaca/vaccini-e-autismo-non-ce-correlazionela-cassazione-nega-risarcimento_1244269_11/	N	2	0	vaccines	0	1	0	1	0	0	0	0	0	0	0	0	0	0	0	0	0	0	0		http://www.webcitation.org/6tzOtR3P9
28	http://medbunker.blogspot.com/p/lista-dei-post.html	O	4	1	vaccines, MMR	1	0	0	1	generic side effects	1	1	0	0	thimerosal, aluminium	0	0	0	0	0	0	0	0			0
29	http://www.quotidiano.net/cronaca/vaccini-e-autismo-1.3292275	N	2	0	vaccines	0	1	0	1	0	0	0	0	0	0	0	0	0	0	0	0	0	0	0		0
30	https://it.wikipedia.org/wiki/Andrew_Wakefield	O	3	0	MMR	0	1	0	1	0	1	1	0	0	0	0	0	0	0	0	0	0	0	0		0
31	http://www.mednat.org/vaccini/autismo.htm	HP	2	0	all vaccines - portal, links to many other sites	0	0	1	1	all possible adverse events - many articles	0	0	0	0	all possible chemicals and radioactive substances	1	1	0	0	0	0	0	0	0		http://www.webcitation.org/6tzPMI7m8
32	http://www.iltempo.it/cronache/2017/07/25/news/no-correlazione-tra-vaccini-e-autismo-la-cassazione-nega-il-risarcimento-1032007/	N	2	0	polio	0	1	0	1	0	0	0	0	0	0	0	0	0	0	0	0	0	0	0		http://www.webcitation.org/6tzPYfkAC
33	https://www.dionidream.com/dottoressa-gabriella-lesmo-vaccini-autismo/	O	3	0	vaccines, meningitis, hexavalent	0	1	0	1	encephalitis, generic side effects	0	0	0	0	0	1	1	0	0	0	0	0	0	0		0
34	http://www.liberoquotidiano.it/news/italia/13207084/cassazione-non-esiste-collegamento-autismo-vaccini-nessun-indennizzo.html	N	2	0	vaccines	0	1	0	1	0	0	0	0	0	0	0	0	0	0	0	0	0	0	0		http://www.webcitation.org/6tzRondPC
35	http://neonato.alfemminile.com/forum/vaccini-autismo-chiarisco-una-volta-per-tutte-a-modo-mio-fd4950589	O	2	0	vaccines	1	0	0	1	fever, irritability	1	1	0	0	0	0	0	0	0	0	0	0	0	0		0
36	http://www.video.mediaset.it/video/openspace/clip/vaccini-e-autismo-bufala-web_567409.html	N	3	0	vaccines	0	1	0	1	fever	1	0	1	0	0	0	0	0	0	0	0	0	0	0		0
37	https://www.youtube.com/watch?v=kfpOwmxSWOk	O	3	0	vaccines, hexavalent	0	1	0	1	0	0	0	0	0	0	0	0	0	0	0	0	0	0	0		0
38	http://www.vvox.it/2017/07/25/vaccini-cassazione-nessuna-correlazione-con-autismo/	N	3	0	polio	0	1	0	1	0	0	0	0	0	0	0	0	0	0	1	0	0	0	Lorenzin		0
39	http://corrieredibologna.corriere.it/bologna/notizie/cronaca/2017/28-marzo-2017/vaccini-autismo-celiachia-endometriosi-nuovi-livelli-assistenza-cosa-cambia-2401419741742.shtml	N	2	0	meningitis, chicken pox, rotavirus, pneumococcus	1	0	0	1	0	0	0	0	0	0	0	0	0	0	0	0	0	0		mentions vaccines and cures for autism in the same article but does not discuss the link	0
40	http://www.passionemamma.it/2017/08/autismo-e-vaccini/	O	3	0	MMR	1	0	0	1	0	0	0	0	0	0	0	0	0	0	0	0	0	0	Wakefield/Lancet		0
41	http://www.ilgiornale.it/news/cronache/mentana-contro-i-novaxbufala-relazione-vaccini-e-autismo-1423983.html	N	3	0	MMR	1	0	0	1	0	0	0	0	0	heavy metals	0	0	0	0	0	0	0	0	0		0
42	http://www.marieclaire.it/Lifestyle/bambini-scuola-giochi-viaggi/vaccinazioni-autismo	N	3	0	vaccines, smallpox	1	0	0	1	0	1	1	0	0	0	0	0	0	0	0	0	0	0	Wakefield/Lancet		0
43	http://www.butac.it/prove-scientifiche-gianni-lannes-e-i-vaccini/	O	4	0	vaccines	0	1	0	1	0	0	0	0	0	mercury	0	0	0	0	0	0	0	0	Gianni Lannes blog		0
44	http://scienzaesalute.blogosfere.it/post/568148/non-ce-correlazione-tra-vaccini-e-autismo-la-sentenza-della-corte-di-cassazione	HP	3	0	polio	0	1	0	1	0	0	0	0	0	0	0	0	0	0	0	0	0	0	0		0
45	http://www.quotidianosanita.it/scienza-e-farmaci/articolo.php?articolo_id=52248	N	3	0	vaccines	0	1	0	1	0	0	0	0	0	thimerosal	0	0	0	0	0	0	0	0	0		0
46	http://www.liceosabin.it/scienceclub/scienze/25-il-mito-del-collegamento-tra-autismo-e-i-vaccini	O	2	0	vaccines, MMR	0	1	0	1	fever, febrile seizure	0	0	0	0	thimerosal	0	0	0	0	0	0	0	0	Wakefield/Lancet, Brian Deer/Sunday Times		0
47	http://www.radiobue.it/vaccini-e-autismo-bufala-andrew-wakefield/	N	4	0	MMR	0	1	0	1	neuritis, encephalitis	0	0	0	0	0	0	0	0	0	0	0	0	0	Wakefield/Lancet, Brian Deer/Sunday Times		0
48	http://www.epicentro.iss.it/temi/vaccinazioni/autismo.asp	G	4	0	vaccines, polio, rotavirus, MMR	1	0	0	1	all - link to the guide to side effects from Minister of Health	1	1	0	0	thimerosal	0	0	0	0	0	0	0	0	Wakefield/Lancet		0
49	http://www.bambinieautismo.org/eventi-e-news/149-medicina-studio-troppi-vaccini-troppo-presto-no-aumento-rischi-autismo	NP	3	0	vaccines	0	1	0	1	0	0	0	1	0	0	0	0	0	1	0	0	0	0	0		0
50	https://www.ok-salute.it/bambini/vaccini-e-autismo-cassazione-non-ce-nessuna-correlazione/	HP	2	0	vaccines, MMR, polio, difterite, tetanus	0	1	0	1	0	0	0	1	0	0	0	0	0	0	0	0	0	0	0		0
51	http://www.corrierequotidiano.it/1.67940/salute-e-medicina/toscana-siena/3715/vaccini-e-autismo-cassazione-nega-corte-europea-avvalla	N	2	0	polio, MMR, hexavalent	0	1	0	1	encephalitis, SIDS	1	0	1	0	0	0	0	0	0	1	0	0	0	Renzi, Wakefield/Lancet		http://www.webcitation.org/6wApTvo0b
52	http://ceifan.org/vaccini_autismo.htm	O	2	0	vaccines, MMR	1	0	0	1	0	1	1	0	0	0	0	0	0	0	0	0	0	0	Wakefield/Lancet		0
53	http://www.biochronicles.net/news/come-i-vaccini-non-causano-autismo-2-2/	NP	4	0	smallpox, MMR	1	0	0	1	adverse events	1	1	0	0	thimerosal	0	0	0	0	0	0	0	0	Wakefield/Lancet		0
54	http://www.oltrelabirinto.it/news.aspx?idC=977	NP	2	0	MMR, pertussis	1	0	0	1	encephalitis, allergic reaction, generic side effects	1	1	0	0	0	0	0	0	0	0	0	0	0	Wakefield/Lancet, Brian Deer/Sunday Times		0
55	http://sulatestagiannilannes.blogspot.com/2017/07/vaccini-e-autismo-prove-scientifiche.html	O	4	0	vaccines	0	0	1	1	0	0	0	0	0	thimerosal, aluminium, heavy metals	0	0	0	0	0	0	0	0	0		0
56	http://movimentocaproni.altervista.org/blog/autismo-e-vaccini/	O	2	0	vaccines, MMR	1	0	0	1	encephalitis	1	1	0	0	heavy metals	1	0	0	1	0	0	0	0	Wakefield/Lancet		0
57	http://www.huffingtonpost.it/2017/07/25/anche-la-cassazione-dice-no-al-collegamento-tra-autismo-e-vaccin_a_23046975/	N	2	0	vaccines, polio	0	1	0	1	0	0	0	1	0	0	0	0	0	0	1	0	0	0	Lorenzin		0
58	https://www.paginemamma.it/i-vaccini-causano-l-autismo	O	3	0	MMR, vaccines	1	0	0	1	adverse events	1	1	0	0	thimerosal	0	0	0	0	0	0	0	0	Wakefield/Lancet		0
59	https://www.avvenire.it/attualita/pagine/vaccini-cassazione-non-c-e-correlazione-con-autismo	N	3	0	vaccines, polio	0	1	0	1	0	0	0	1	0	0	0	0	0	0	1	0	0	0	Lorenzin		0
60	http://www.primapaginadiyvs.it/vaccini-autismo-la-manifestazione-modena/	O	3	0	vaccines	0	0	1	1	adverse events	1	0	1	0	metal nanoparticles	0	0	0	0	0	0	0	0	0		0
61	http://www.lucidamente.com/25722-vaccini-e-autismo-nessun-nesso-cappadonia/	N	4	0	vaccines, MMR	1	0	0	1	adverse events	1	1	0	0	0	0	0	0	0	0	0	0	0	Wakefield/Lancet		0
63	http://www.angsalazio.org/faqs/vaccini-causano-lautismo/	NP	1	0	vaccines, MMR	1	0	0	1	0	0	0	0	0	thimerosal	0	0	0	0	0	0	0	0	Wakefield/Lancet		0
64	http://magazine.familyhealth.it/tag/vaccini-e-autismo/	HP	2	0	vaccines, meningitis, polio Sabin and Salk, MMR, influenza	1	0	0	1	side effects	1	1	0	0	0	0	0	0	0	0	0	0	0	Wakefield/Lancet		0
65	http://www.laveritasuivaccini.it/lepidemia-mondiale-di-autismo-dipende-dai-vaccini/	O	2	0	vaccines	0	0	1	1	0	0	0	0	0	thimerosal	0	0	0	0	0	0	0	0	0		0
66	http://www.ilfattoquotidiano.it/2013/11/20/bimbo-autistico-dopo-vaccini-obbligatori-ma-ministero-della-salute-rifiuta-indenizzo/779505/	N	1	0	vaccines, difterite/tetanus/pertussis	0	1	0	1	0	0	0	0	0	0	0	0	0	0	0	0	0	0	0		0
67	https://www.diariodelweb.it/salute/articolo/?nid=20170726_434641	HP	3	0	vaccines, polio	0	1	0	1	0	0	0	1	0	0	0	0	0	0	1	0	0	0	Lorenzin		0
68	http://www.meteoweb.eu/2017/07/vaccini-nessun-legame-con-lautismo-lo-stabilisce-una-sentenza-della-corte-dappello-di-salerno/926514/	N	3	0	vaccines	0	1	0	1	0	0	0	1	0	0	0	0	0	0	0	0	0	0	0		0
69	http://tribunatreviso.gelocal.it/treviso/cronaca/2017/05/29/news/zaia-i-vaccini-non-provocano-l-autismo-1.15412010	N	3	0	vaccines	0	1	0	1	0	0	0	0	0	0	0	0	0	0	0	0	0	0	0		0
70	https://www.assinews.it/07/2017/niente-indennizzo-non-ce-alcun-legame-vaccini-autismo/660042808/	N	2	0	vaccines	0	1	0	1	0	0	0	0	0	0	0	0	0	0	0	0	0	0	0		0
71	http://www.ildolomiti.it/cronaca/la-malaria-colpa-degli-immigrati-eo-colpa-dei-vaccini-zeni-chi-lo-dice-sono-sciacalli-roba	O	3	0	vaccines	0	1	0	1	0	0	0	1	0	0	0	0	0	0	0	0	0	0	0		0
72	https://www.linkedin.com/pulse/autismo-e-vaccini-gabriella-de-stefano	O	3	0	vaccines	0	1	0	1	0	0	0	0	0	0	0	0	0	0	0	0	0	0	0		0
75	http://www.focus.it/scienza/salute/vaccini-e-autismo-il-legame-non-esiste	N	3	0	hexavalent, vaccines, MMR	1	0	0	1	fever, febrile seizure, allergic reactions	1	1	0	0	thimerosal	0	0	0	0	0	0	0	0	Wakefield/Lancet		0
76	http://www.lescienze.it/news/2015/04/21/news/vaccinazione_morbillo_parotite_rosolia_rischio_autismo-2573227/	N	3	0	MMR	0	1	0	1	0	0	0	0	0	0	0	0	0	0	0	0	0	0	0		0
77	http://urbanpost.it/vaccini-e-autismo-una-nuova-sentenza-contro-il-ministero-della-salute/	N	3	0	tetravalente	0	1	0	1	0	0	0	0	0	thimerosal	0	0	0	0	0	0	0	0	Wakefield/Lancet		0
78	http://www.redattoresociale.it/Notiziario/Articolo/493292/Autismo-vaccini-o-cause-genetiche-Due-ricerche-opposte-stesso-finanziatore	N	3	0	MMR, vaccines	0	1	0	1	0	0	0	0	0	0	0	0	0	0	1	0	1	0	Lorenzin	Franco Antonello (father of autistic child)	0
79	http://www.attivo.tv/autismo-e-vaccini-esplode-il-caso-3-miliardi-di-dollari-in-risarcimenti-alle-famiglie/	O	0	0	vaccines	0	0	1	1	0	1	0	0	1	metal nanoparticles, mercury	0	0	0	0	1	0	0	1	Bill Posey		0
81	https://www.attivotv.it/autismo-e-vaccini-esplode-il-caso-3-miliardi-di-dollari-in-risarcimenti-alle-famiglie/	O	0	0	vaccines	0	0	1	1	0	1	0	0	1	metal nanoparticles, mercury	0	0	0	0	1	0	0	1	Bill Posey		0
82	https://www.medicinenon.it/il-collegamento-vaccino-autismo-prove-scientifiche	O	4	0	vaccines, MMR	0	0	1	1	0	0	0	0	0	aluminum, thimerosal	0	0	0	0	0	0	0	0	Wakefield/Lancet		0
83	http://www.vacciniinforma.it/2017/01/11/autismo-e-vaccini-la-storia-di-luca-e-la-nostra-grande-battaglia/4950	O	2	0	hexavalent	0	0	1	1	all side effects	0	0	0	0	0	0	0	0	0	0	0	1	0		Gabriele (father of autistic child)	0
84	https://www.davidpuente.it/blog/2016/03/30/robert-de-niro-obbligato-ritirare-vaxxed-dal-tribeca-film-festival-se-lo-dice-wakefield/descrizione-autismo-vaccini/	O	4	0	vaccines	1	0	0	1	0	0	0	0	0	0	0	0	0	0	1	0	0	1	Bill Posey, De Niro		0
85	https://www.change.org/p/alla-corte-costituzionale-italiana-firma-contro-obbligatorieta-dei-vaccini-prevista-dal-disegno-di-legge-2679-del-pd	O	3	0	vaccines, esavalente, tetravalente	0	0	1	1	deadly allergic reaction, autoimmune diseases, leukemia, cancer, death	1	0	0	1	mercury, aluminum, formaldehyde, squalene	0	0	0	0	1	0	0	0	Lorenzin		0
86	http://www.convegni.erickson.it/autismi2016/autismo-e-vaccinazioni-il-nesso-indimostrato-che-fa-ancora-paura/	O	3	0	MMR, vaccines	1	0	0	1	0	1	1	0	0	0	0	0	0	0	0	0	0	0	0		0
87	http://www.vaccinarsi.org/contro-la-disinformazione/vaccini-non-causano-autismo.html	G	4	0	MMR	1	0	0	1	0	1	1	0	0	0	0	0	0	0	0	0	0	0	Wakefield/Lancet, Brian Deer/Sunday Times		0
88	https://left.it/2016/06/27/autismo-e-vaccini-se-i-tribunali-ratificano-una-bufala-pericolosa/	N	4	0	trivalent, tetravalent	1	0	0	1	fever, encephalitis	1	0	0	0	0	0	0	0	0	0	0	0	0	Wakefield/Lancet		0
89	http://www.lanazione.it/pistoia/cronaca/vaccini-diagnosi-autismo-1.1173424	N	3	0	trivalent, tetravalent	0	1	0	1	fever, diarrhea	0	0	0	0	0	0	0	0	0	0	0	0	0	0		0
90	http://vivalamamma.tgcom24.it/2012/07/i-vaccini-possono-davvero-provocare-lautismo/	O	1	0	vaccines, trivalent	0	1	0	1	side effects, fever, local swelling	0	0	0	0	0	0	0	0	0	0	0	0	0	0		0
91	http://www.nexusedizioni.it/it/CT/autismo-e-vaccini-la-vittoria-di-donald-trump-assestera-un-duro-colpo-agli-insabbiatori-5346	O	2	0	vaccines	0	1	0	1	fever	0	0	0	0	0	0	0	0	0	1	0	0	1	Bill Posey, Trump		0
92	http://www.saperescienza.it/news/medicina-salute/vaccino-esavalente-e-autismo-la-verita-degli-ultimi-25-anni-30-12-14/430-vaccino-esavalente-e-autismo-la-verita-degli-ultimi-25-anni-30-12-14	N	3	0	hexavalent	0	1	0	1	0	0	0	0	0	thimerosal	0	0	0	0	0	0	0	0	Wakefield/Lancet		0
93	http://www.donnamoderna.com/news/italia/vaccini-autismo-vaxxed-antivaccino	N	3	0	vaccines	1	0	0	1	0	1	1	0	0	0	1	0	0	1	0	0	0	0	Wakefield/Lancet		0
94	http://www.ilsecoloxix.it/p/italia/2017/09/07/ASTZsvHJ-piccola_ferocia_colpisce.shtml	N	3	0	vaccines	0	1	0	1	0	0	0	0	0	0	0	0	0	0	0	0	0	0	0		0
95	http://www.lavocedireggioemilia.it/2017/09/07/vaccini-fronte-del-dubbio-sbarca-reggio-emilia/	N	1	0	vaccines	0	1	0	1	0	0	0	1	0	0	0	0	0	0	0	1	1	0	Chiesa dovrebbe proibire vaccini che hanno cellule da aborti, vaccino al figlio fa morire il papa', Wakefield		0
96	https://www.liberopensiero.eu/2016/11/10/trump-vaccini-autismo/	N	3	0	vaccines	1	0	0	1	0	1	1	0	0	0	0	0	0	0	1	0	0	1	Trump		0
97	http://www.byoblu.com/post/minipost/pepe-ex-m5s-scatena-linferno-vaccini-autismo-al-senato-lo-censura	O	3	0	MMR, vaccines	0	1	0	1	0	0	0	0	0	0	0	0	0	0	1	0	0	0	Bartolomeo Pepe		0
98	http://palermo.blogsicilia.it/sentenza-shock-bimbo-autistico-per-colpa-del-vaccino-ministero-dovra-risarcire-una-famiglia-agrigentina-e-bufera/345252/	N	2	0	tetravalente	0	1	0	1	allergic reaction, disease	0	0	1	0	0	0	0	0	0	0	0	0	1	Red Ronnie (DJ), Wakefield/Lancet		0
99	http://www.eugenioserravalle.it/autismo-e-vaccini/	O	4	0	MMR, tetravalent	0	1	0	1	0	0	0	0	0	thimerosal	0	0	0	0	0	0	0	0	0		0
100	https://intandem.it/blog/vaccini-ed-autismo-la-smettiamo/	NP	3	0	vaccines	1	0	0	1	side effects	1	1	0	0	0	0	0	0	0	0	0	0	0	Wakefield/Lancet		0
101	https://ecodellalunigiana.it/2017/08/08/vaccini-autismo-cassazione-nega-risarcimento/	N	3	0	vaccines, polio	0	1	0	1	0	0	0	0	0	0	0	0	0	0	1	0	0	0	Lorenzin		0
103	http://www.cn24tv.it/news/155519/ritiene-medico-colpevole-dell-autismo-del-figlio-e-prova-ad-ucciderlo-colpa-del-vaccino.html	N	2	0	hexavalent, vaccines	0	1	0	1	0	0	0	0	0	0	0	0	0	0	0	0	0	0	0		0
104	http://www.laveritasuivaccini.it/vaxxed-vaccini-autismo-testimonianze/	O	2	0	vaccines, MMR	0	0	1	1	0	0	0	1	0	0	0	0	0	0	0	0	0	0	0		0
105	http://www.movimento5stelle.it/listeciviche/forum/2017/06/vaccini---la-posizione-delle-organizzazioni-rappresentative-di-persone-con-autismo-1.html	O	4	0	MMR	1	0	0	1	0	1	1	0	0	0	0	0	0	0	0	0	0	0	0		0
106	http://www.infovaccini.it/doku.php?id=danni	O	3	0	hexavalent, MMR, vaccines, hepB, HPV, polio	0	0	1	1	allergic reactions, fever, febrile seizure, anxiety, vomit, local swelling, SIDS, apnea, neuropathy, cancer, multiple sclerosis, AIDS (caused by SIV infection through anti-polio)	0	0	1	0	thimerosal, aluminum, formaldehyde, heavy metals	0	0	0	0	1	0	0	1	Bill Posey		0
107	http://iltirreno.gelocal.it/regione/toscana/2017/01/29/news/vaccini-il-dolore-di-una-mamma-e-dopo-la-terza-dose-mio-figlio-smise-di-parlare-1.14791953	N	2	0	MMR	0	1	0	1	0	0	0	0	0	0	0	0	0	0	0	0	0	0	Wakefield/Lancet		0
108	http://tribunatreviso.gelocal.it/treviso/cronaca/2017/05/29/news/zaia-i-vaccini-non-provocano-l-autismo-1.15412010	N	3	0	vaccines	0	1	0	1	0	0	0	0	0	0	0	0	0	0	0	0	0	0	0		0
109	https://www.assinews.it/07/2017/niente-indennizzo-non-ce-alcun-legame-vaccini-autismo/660042808/	N	2	0	vaccines	0	1	0	1	0	0	0	0	0	0	0	0	0	0	0	0	0	0	0		0
110	http://www.ildolomiti.it/cronaca/la-malaria-colpa-degli-immigrati-eo-colpa-dei-vaccini-zeni-chi-lo-dice-sono-sciacalli-roba	O	3	0	vaccines	0	1	0	1	0	0	0	1	0	0	0	0	0	0	0	0	0	0	0		0
111	https://www.linkedin.com/pulse/autismo-e-vaccini-gabriella-de-stefano	O	3	0	vaccines	0	1	0	1	0	0	0	0	0	0	0	0	0	0	0	0	0	0	0		0
114	http://www.focus.it/scienza/salute/vaccini-e-autismo-il-legame-non-esiste	N	3	0	hexavalent, vaccines, MMR	1	0	0	1	fever, febrile seizure, allergic reactions	1	1	0	0	thimerosal	0	0	0	0	0	0	0	0	Wakefield/Lancet		0
115	http://urbanpost.it/vaccini-e-autismo-una-nuova-sentenza-contro-il-ministero-della-salute/	N	3	0	tetravalente	0	1	0	1	0	0	0	0	0	thimerosal	0	0	0	0	0	0	0	0	Wakefield/Lancet		0
116	http://www.redattoresociale.it/Notiziario/Articolo/493292/Autismo-vaccini-o-cause-genetiche-Due-ricerche-opposte-stesso-finanziatore	N	3	0	MMR, vaccines	0	1	0	1	0	0	0	0	0	0	0	0	0	0	1	0	1	0	Lorenzin	Franco Antonello (father of autistic child)	0
117	http://www.mammeaspillo.it/stare-bene/benessere/vaccini-e-autismo-la-bufala-spiegata	O	3	0	vaccines, MMR	1	0	0	1	0	1	1	0	0	0	0	0	0	0	0	0	0	0	0		0
118	http://www.attivo.tv/autismo-e-vaccini-esplode-il-caso-3-miliardi-di-dollari-in-risarcimenti-alle-famiglie/	O	0	0	vaccines	0	0	1	1	0	1	0	0	1	metal nanoparticles, mercury	0	0	0	0	1	0	0	1	Bill Posey		0
119	http://www.vacciniinforma.it/2017/01/11/autismo-e-vaccini-la-storia-di-luca-e-la-nostra-grande-battaglia/4950	O	2	0	hexavalent	0	0	1	1	all side effects	0	0	0	0	0	0	0	0	0	0	0	1	0	Luca e papa' Gabriele	Gabriele (father of autistic child)	0
121	https://www.attivotv.it/autismo-e-vaccini-esplode-il-caso-3-miliardi-di-dollari-in-risarcimenti-alle-famiglie/	O	0	0	vaccines	0	0	1	1	0	1	0	0	1	metal nanoparticles, mercury	0	0	0	0	1	0	0	1	Bill Posey		0
122	https://www.medicinenon.it/il-collegamento-vaccino-autismo-prove-scientifiche	O	4	0	vaccines, MMR	0	0	1	1	0	0	0	0	0	aluminum, thimerosal	0	0	0	0	0	0	0	0	Wakefield/Lancet		0
123	http://www.sociologiadellasalute.org/vaccini-e-autismo-un-dibattito-che-volge-al-termine/	N	3	0	vaccines, MMR, hexavalent	1	0	0	1	0	1	1	0	0	0	1	0	0	1	0	0	0	0	Wakefield/Lancet		0
124	https://www.davidpuente.it/blog/2016/03/30/robert-de-niro-obbligato-ritirare-vaxxed-dal-tribeca-film-festival-se-lo-dice-wakefield/descrizione-autismo-vaccini/	O	4	0	vaccines	1	0	0	1	0	0	0	0	0	0	0	0	0	0	1	0	0	1	Bill Posey, De Niro		0
125	http://www.convegni.erickson.it/autismi2016/autismo-e-vaccinazioni-il-nesso-indimostrato-che-fa-ancora-paura/	O	3	0	MMR, vaccines	1	0	0	1	0	1	1	0	0	0	0	0	0	0	0	0	0	0	0		0
126	http://www.vaccinarsi.org/contro-la-disinformazione/vaccini-non-causano-autismo.html	G	4	0	MMR	1	0	0	1	0	1	1	0	0	0	0	0	0	0	0	0	0	0	Wakefield/Lancet, Brian Deer/Sunday Times		0
127	https://left.it/2016/06/27/autismo-e-vaccini-se-i-tribunali-ratificano-una-bufala-pericolosa/	N	4	0	trivalent, tetravalent	1	0	0	1	fever, encephalitis	1	0	0	0	0	0	0	0	0	0	0	0	0	Wakefield/Lancet		0
128	http://www.lanazione.it/pistoia/cronaca/vaccini-diagnosi-autismo-1.1173424	N	3	0	trivalent, tetravalent	0	1	0	1	fever, diarrhea	0	0	0	0	0	0	0	0	0	0	0	0	0	0		0
129	http://vivalamamma.tgcom24.it/2012/07/i-vaccini-possono-davvero-provocare-lautismo/	O	1	0	vaccines, trivalent	0	1	0	1	side effects, fever, local swelling	0	0	0	0	0	0	0	0	0	0	0	0	0	0		0
130	http://www.nexusedizioni.it/it/CT/autismo-e-vaccini-la-vittoria-di-donald-trump-assestera-un-duro-colpo-agli-insabbiatori-5346	O	2	0	vaccines	0	1	0	1	fever	0	0	0	0	0	0	0	0	0	1	0	0	0	Bill Posey, Trump		0
131	http://www.saperescienza.it/news/medicina-salute/vaccino-esavalente-e-autismo-la-verita-degli-ultimi-25-anni-30-12-14/430-vaccino-esavalente-e-autismo-la-verita-degli-ultimi-25-anni-30-12-14	N	3	0	hexavalent	0	1	0	1	0	0	0	0	0	thimerosal	0	0	0	0	0	0	0	0	Wakefield/Lancet		0
132	https://intandem.it/blog/vaccini-ed-autismo-la-smettiamo/	NP	3	0	vaccines	1	0	0	1	side effects	1	1	0	0	0	0	0	0	0	0	0	0	0	Wakefield/Lancet		0
133	http://www.donnamoderna.com/news/italia/vaccini-autismo-vaxxed-antivaccino	N	3	0	vaccines	1	0	0	1	0	1	1	0	0	0	1	0	0	1	0	0	0	0	Wakefield/Lancet		0
134	http://www.lavocedireggioemilia.it/2017/09/07/vaccini-fronte-del-dubbio-sbarca-reggio-emilia/	N	1	0	vaccines	0	1	0	1	0	0	0	1	0	0	0	0	0	0	0	1	1	0	Wakefield/Lancet	risks for fathers of vaccinated children	0
135	http://www.byoblu.com/post/minipost/pepe-ex-m5s-scatena-linferno-vaccini-autismo-al-senato-lo-censura	O	3	0	MMR, vaccines	0	1	0	1	0	0	0	0	0	0	0	0	0	0	1	0	0	0	Bartolomeo Pepe		0
136	https://www.liberopensiero.eu/2016/11/10/trump-vaccini-autismo/	N	3	0	vaccines	1	0	0	1	0	1	1	0	0	0	0	0	0	0	1	0	0	1	Trump		0
137	http://palermo.blogsicilia.it/sentenza-shock-bimbo-autistico-per-colpa-del-vaccino-ministero-dovra-risarcire-una-famiglia-agrigentina-e-bufera/345252/	N	2	0	tetravalente	0	1	0	1	allergic reaction, disease	0	0	1	0	0	0	0	0	0	0	0	0	1	Red Ronnie (DJ), Wakefield/Lancet		0
138	http://www.eugenioserravalle.it/autismo-e-vaccini/	O	4	0	MMR, tetravalent	0	1	0	1	0	0	0	0	0	thimerosal	0	0	0	0	0	0	0	0	0		0
139	https://codacons.it/vaccini-parte-mega-ricorso-delle-famiglie-tutela-della-sicurezza-dei-propri-bambini/	NP	2	0	vaccines, monovalent, rubella	0	1	0	1	0	0	0	0	0	0	0	0	0	0	0	0	0	0	0		0
140	http://scienze.fanpage.it/3-pericolose-bufale-sull-autismo/	N	3	0	vaccines, MMR	1	0	0	1	0	0	0	0	0	0	0	0	0	0	0	0	0	0	Wakefield/Lancet		0
141	http://www.abautismo.it/doceboCms/index.php?special=changearea&newArea=82	P	3	0	vaccines, MMR	1	0	0	1	0	1	1	0	0	0	0	0	0	0	1	0	0	0	Lorenzin, Wakefield/Lancet		0
142	http://www.primadanoi.it/video/mediagallery/569004/il-film-anti-vaccini-vaxxed-nelle-sale-italiane-nascosto-legame-con-autismo.html	N	3	0	vaccines, MMR	0	1	0	1	0	1	0	1	0	0	0	0	0	0	1	0	0	1	Lorenzin, De Niro, Wakefield/Lancet		0
143	http://www.assis.it/vaccini-coniugati-possono-scatenare-lautismo/	HP	4	0	hexavalent, HemophilusB, Streptococcus pneumoniae	0	1	0	1	0	0	0	0	0	0	0	0	0	0	0	0	0	0	0		0
144	http://mammenellarete.nostrofiglio.it/il-bimbo-cresce/1-3-anni/vaccini-e-autismo-quanti-dubbi-con-mio-figlio-manuel-mamme	N	3	0	vaccines, MMR	1	0	0	1	0	1	1	0	0	0	0	0	0	0	0	0	0	0	0		0
145	http://www.notteconlestelle.it/salute/vaccini-autismo-la-vera-storia/	NP	4	0	vaccines	1	0	0	1	0	1	1	0	0	0	0	0	0	0	0	0	0	0	Wakefield/Lancet		0
146	https://it.aleteia.org/2016/09/30/studi-vaccini-no-causare-epilessia-autismo/	N	4	0	vaccines, MMR	1	0	0	1	0	1	1	0	0	0	0	0	0	0	0	0	0	0	0		0
147	http://quifinanza.it/soldi/vaccini-e-autismo-nuova-sentenza-condanna-il-ministero-della-salute/72446/	N	2	0	tetravalent, MMR, hexavalent	0	1	0	1	0	0	0	0	0	0	0	0	0	0	0	0	0	0	0		0
148	http://microbiologiaitalia.altervista.org/autismo-vaccini-storia-bufala/	O	3	0	vaccines, influenza, rubella, MMR	1	0	0	1	0	1	1	0	0	mercury	0	0	0	0	0	0	0	0	Wakefield/Lancet		https://web.archive.org/web/20161116032003/http://microbiologiaitalia.altervista.org/autismo-vaccini-storia-bufala/?doing_wp_cron=1479266402.0555210113525390625000
149	http://www.rainews.it/dl/rainews/articoli/Pediatri-i-vaccini-non-causano-autismo-78123f57-7085-45de-b93c-dd6ad9de2b93.html	N	2	0	vaccines, hexavalent	1	0	0	1	0	1	1	0	0	mercury	0	0	0	0	0	0	0	0	Wakefield/Lancet		0
150	https://oggiscienza.it/2010/01/28/sentenza-finale-per-la-frode-su-vaccini-e-autismo/	N	3	0	vaccines, MMR	1	0	0	1	0	1	1	0	0	0	0	0	0	0	0	0	0	0	Wakefield/Lancet		0
151	http://www.sanita24.ilsole24ore.com/art/sentenze/2016-06-01/vaccini-consulenti-procura-trani-nessun-legame-autismo--105016.php?uuid=AD2C0uT	N	2	0	vaccines, MMR	0	1	0	1	0	0	0	0	0	0	0	0	0	0	1	0	0	0	Lorenzin		0
152	http://www.sanita24.ilsole24ore.com/art/sentenze/2016-06-16/vaccini-cassazione-boccia-risarcimento-la-scienza-esclude-nesso-causale-l-autismo--190626.php?uuid=ADbG0Qd	N	3	0	vaccines, MMR	0	1	0	1	0	0	0	0	0	0	0	0	0	0	0	0	0	0	0		0
153	https://www.sanpiox.net/news/vaccini-e-autismo-esiste-una-correlazione/	O	3	0	vaccines, MMR	1	0	0	1	0	1	1	0	0	0	0	0	0	0	0	0	0	0	0		0
154	http://www.ansa.it/saluteebenessere/notizie/rubriche/medicina/2016/06/01/vaccini-pm-trani-no-correlazione-mpr-con-autismo_611286f5-c137-426d-af2a-726f7a3d48da.html	N	3	0	MMR	1	0	0	1	0	0	0	0	0	0	0	0	0	0	1	0	0	0	Lorenzin		0
155	http://www.statoquotidiano.it/07/05/2014/vaccini-autismo-storia-flavia-mamma-coraggio/208675/	N	3	0	MMR	0	0	1	1	fever	1	0	0	1	heavy metals, mercury	1	1	0	0	0	0	0	0	0		0
156	http://www.famigliacristiana.it/articolo/vaccini-e-autismo-nessuna-correlazione.aspx	N	3	0	vaccines, MMR	0	1	0	1	0	0	0	0	0	0	0	0	0	0	0	0	0	0	0		0
157	http://www.popsci.it/vaccini-e-autismo-una-correlazione-da-sempre-smentita.html	N	2	0	vaccines, MMR	0	1	0	1	0	0	0	0	0	mercury, thimerosal	0	0	0	0	0	0	0	0	Wakefield/Lancet		0
158	http://meridionews.it/articolo/44905/autismo-per-il-tar-esiste-correlazione-con-il-vaccino-faraone-per-loms-non-ce-una-prova-scientifica/	N	3	0	vaccines, tetravalent	0	1	0	1	0	0	0	0	0	0	0	0	0	0	0	0	0	0	0		0
159	https://www.money.it/Il-vaccino-causa-autismo-Ministero	N	3	0	vaccines, tetravalent	1	0	0	1	side effects	1	1	0	0	mercury, aluminum	0	0	0	0	0	0	0	0	Wakefield/Lancet		0
160	http://www.psicoanalisi.it/scienze_biologiche/7150	N	4	0	vaccines, MMR	1	0	0	1	0	1	1	0	0	0	0	0	0	0	0	0	0	0	Wakefield/Lancet		0
161	https://www.vanityfair.it/news/cronache/2017/09/07/decreto-vaccini-moratoria-veneto	N	3	0	vaccines	0	1	0	1	0	0	0	1	0	0	0	0	0	0	1	0	0	0	Lorenzin		0
162	https://www.uppa.it/blog/vaccini-e-autismo-sentenza-definitiva/	N	3	0	MMR	1	0	0	1	0	0	0	0	0	0	0	0	0	0	0	0	0	0	0		0
163	http://www.metronews.it/17/09/07/dietrofront-del-veneto-stop-alla-moratoria-vaccini.html	N	2	0	vaccines	0	1	0	1	0	0	0	0	0	0	0	0	0	0	1	0	0	0	Lorenzin		http://www.webcitation.org/6xTn4tELD
164	http://leganerd.com/2015/10/05/vaccini-non-causano-lautismo/	O	4	0	vaccines, polio, MMR	1	0	0	1	0	1	1	0	0	0	0	0	0	0	0	0	0	0	Wakefield/Lancet, Brian Deer/Sunday Times		0
165	https://science.closeupengineering.it/sulla-scienza-non-si-fanno-opinioni-dott-burioni-vaccini-non-causano-autismo/9481/	O	3	0	vaccines, Tripedia (US), smallpox, MMR	1	0	0	1	0	1	1	0	0	mercury	0	0	0	0	0	0	0	1	Red Ronnie (DJ), Eleonora Brigliadori (TV)		0
166	http://stradeonline.it/scienza-e-razionalita/530-autismo-vaccini-e-bufale-una-firma-contro-i-falsi-allarmi	N	2	0	vaccines, MMR	1	0	0	1	mild side effects	1	1	0	0	0	0	0	0	0	0	0	0	0	Wakefield/Lancet		0
167	http://www.scienze.rai.it/articoli/autismo-e-vaccini-nessuna-correlazione-lintervista-di-stefano-vicari-a-presa-diretta/32874/default.aspx	N	3	0	vaccines	0	1	0	1	0	0	0	0	0	0	0	0	0	0	0	0	0	0	Wakefield/Lancet		0
168	http://www.emiliaromagnamamma.it/2016/05/il-dolore-e-la-speranza-mio-figlio-e-stato-danneggiato-dai-vaccini/	O	3	0	MMR	0	0	1	1	0	0	0	0	0	0	1	1	0	0	0	0	1	0		mother of Nicola (autistic child)	0
169	http://www.stateofmind.it/2014/12/autismo-vaccini/	N	3	0	vaccines, hexavalent	1	0	0	1	0	1	1	0	0	mercury	0	0	0	0	0	0	0	0	0		0
170	https://www.scientificast.it/2015/06/03/autismo-vaccini-nuovo-studio/	O	4	0	vaccines, MMR	1	0	0	1	mild side effects	1	1	0	0	0	0	0	0	0	0	0	0	0	0		0
171	http://www.tempi.it/vaccini-autismo-bufale-robert-de-niro	N	3	0	vaccines, MMR	1	0	0	1	0	1	1	0	0	0	0	0	0	0	0	0	0	1	De Niro, Wakefield/Lancet		0
172	http://www.asperger.it/files/L'autismo%20e%20le%20vaccinazioni.pdf	NP	3	0	MMR	1	0	0	1	encephalitis	1	1	0	0	0	0	0	0	0	0	0	0	0	Wakefield/Lancet, Brian Deer/Sunday Times		0
173	https://www.greenme.it/vivere/salute-e-benessere/15010-autismo-vaccini-risarcimento-ministero	N	3	0	hexavalent	0	1	0	1	0	0	0	0	0	0	0	0	0	0	0	0	0	0	0		0
174	http://www.immediato.net/2014/04/03/autismo-e-presunti-danni-da-vaccino-le-testimonianze-di-alcune-mamme/	N	3	0	vaccines, MMR	0	1	0	1	0	1	0	1	0	0	1	0	1	0	0	0	0	0	Wakefield/Lancet		0
175	http://blog.pharmawizard.com/de-niro-vaccini-e-autismo/	HP	2	0	vaccines, MMR	1	0	0	1	0	1	1	0	0	0	0	0	0	0	0	0	0	1	Vaxxed/DeNiro, Wakefield/Lancet		0
176	http://www.gazzettadelsud.it/news/messina/258144/vaccini-niente-fretta.html	N	2	0	vaccines	0	1	0	1	0	0	0	0	0	0	0	0	0	0	0	0	0	0	0		0
177	http://www.lultimaribattuta.it/44424_autismo-vaccini-basta-disinformazione	N	3	0	vaccines, MMR	1	0	0	1	0	1	1	0	0	0	0	0	0	0	0	0	0	1	De Niro, Wakefield/Lancet		0
178	http://www.orticalab.it/Complottismo-su-vaccini-e-case	N	3	0	vaccines, MMR	1	0	0	1	mild side effects	1	1	0	0	0	0	0	0	0	0	0	0	0	0		0
179	http://angsa.it/tag/vaccini/	N	3	0	vaccines, MMR	1	0	0	1	0	0	1	0	0	0	0	0	0	0	0	0	0	0	0		0
180	http://www.beppegrillo.it/movimento/parlamentoeuropeo/2015/10/vaccini-si-vaccini-n.html	O	2	0	vaccines, hexavalent	0	1	0	1	0	1	1	0	0	0	0	0	0	0	1	0	0	0	Lorenzin		0
181	https://www.orgoglionerd.it/blogs/comics-science/2015/05/i-vaccini-autismo-la-persistenza-della-menzogna	O	4	0	vaccines, MMR	1	0	0	1	0	1	0	0	0		0	0	0	0	0	0	0	0	Wakefield/Lancet, Brian Deer/Sunday Times		0
182	http://sadefenza.blogspot.com/2014/12/dieci-motivi-per-non-vaccinare-i-vostri.html	O	2	0	smallpox, HPV, influenza	0	0	1	1	local swelling, fever, Guillain-Barre, SIDS, death	1	0	0	1	aluminum, mercury, formaldehyde, glutamate, antibiotics OGM	0	0	0	0	0	0	0	0	0		0
183	http://www.spazioasperger.it/forum/discussion/144/autismo-e-vaccini	O	3	0	vaccines	1	0	0	1	0	0	0	0	0	mercury	0	0	0	0	0	0	0	0	0		0
184	http://www.bufale.net/home/disinformazione-studio-conferma-collegamento-tra-vaccini-e-autismo-bufale-net/	O	4	0	vaccines	1	0	0	1	0	1	0	0	0	0	0	0	0	0	0	0	0	0	Wakefield/Lancet		0
185	http://www.fimmgpiemonte.it/formazione/area-scientifica/179-stretta-correlazione-tra-vaccini-e-autismo-verita-o-leggenda	P	3	0	vaccines, MMR	1	0	0	1	fever, local swelling, pain and rash, lymphonode swelling	1	1	0	0	0	0	0	0	0	0	0	0	0	0		0
186	http://www.biodiritto.org/index.php/novita/news/item/577-dossier-vaccini-e-autismo	P	3	0	vaccines, MMR, hepB, polio	0	1	0	1	0	0	0	0	0	thimerosal	0	0	0	0	0	0	0	0	Wakefield/Lancet		0
187	http://www.thelivingspirits.net/big-pharma/vaccini-e-autismo-i-tribunali-italiani-che-si-sono-pronunciati-in-merito.html	N	4	0	vaccines, hexavalent, MMR	0	0	1	1	all side effects	0	0	0	0	thimerosal	0	0	0	0	0	0	0	0	0		0
188	https://www.acp.it/wp-content/uploads/comunicato-stampa-congiunto-SIP-FIMP-ACP_vaccino-MPR-e-autismo.pdf	P	3	0	vaccines, MMR	1	0	0	1	0	1	1	0	0	0	0	0	0	0	0	0	0	0	Wakefield/Lancet		0
189	http://www.aifa.gov.it/content/nuovo-studio-su-jama-conferma-che-non-esiste-correlazione-tra-il-vaccino-trivalente-e-l%E2%80%99auti	G	3	0	vaccines, MMR	1	0	0	1	0	1	1	0	0	0	0	0	0	0	1	0	0	0	Lorenzin, Wakefield/Lancet		0
190	http://www.quadernidellasalute.it/portale/news/p3_2_1_1_1.jsp?lingua=italiano&menu=notizie&p=dalministero&id=1960	G	3	0	vaccines, MMR	1	0	0	1	0	0	0	1	0	0	0	0	0	0	0	0	0	0	Wakefield/Lancet		0
191	http://www.agoravox.it/Thimerosal-vaccini-mercurio-e.html	NP	2	0	vaccines, influenza	1	0	0	1	0	0	0	0	0	thimerosal	0	0	0	0	0	0	0	0	0		0
192	http://www.scienzainrete.it/contenuto/articolo/vaccini-e-autismo-tribunale-trova-legame-che-non-ce	N	3	0	vaccines, MMR	1	0	0	1	0	1	0	0	0	0	0	0	0	0	0	0	0	0	Wakefield/Lancet		0
193	http://www.perchevaccino.it/vaccini-ed-autismo/il-mercurio-e-lautismo/	P	1	0	vaccines	1	0	0	1	0	0	0	0	0	thimerosal	0	0	0	0	0	0	0	0	0		0
194	https://www.fondazioneveronesi.it/magazine/articoli/pediatria/autismo-e-vaccino-storia-di-una-frode-scientifica	P	3	0	MMR	1	0	0	1	0	1	1	0	0	0	0	0	0	0	1	0	0	0	Lorenzin, Wakefield/Lancet, Brian Deer/Sunday Times		0
195	http://thefielder.net/14/04/2014/vaccini-e-autismo-tra-credulita-e-ciarlataneria/	O	4	0	MMR	1	0	0	1	0	1	1	0	0	thimerosal	0	0	0	0	0	0	0	0	Wakefield/Lancet		0
196	http://aulascienze.scuola.zanichelli.it/biologia-e-dintorni/2010/02/03/vaccini-e-autismo-finalmente-la-sentenza/	N	4	0	vaccines, MMR	1	0	0	1	0	1	0	0	0	mercury	0	0	0	0	0	0	0	0	Wakefield/Lancet		0
197	http://www.benessereblog.it/post/83925/vaccini-e-autismo-paracetamolo-sotto-accusa	O	3	0	vaccines	0	1	0	1	0	0	0	1	0	0	0	0	0	0	0	0	0	0	0		0
198	http://forum.animaguzzista.com/viewtopic.php?f=1&t=53771&start=22620	O	1	0	vaccines	1	0	0	1	0	1	1	0	0	0	0	0	0	0	0	0	0	0	0		0
199	http://www.oggitreviso.it/vaccini-treviso-segue-strade-dellobbligo-vaccinale-169593	N	2	0	vaccines	0	1	0	1	0	0	0	0	0	0	0	0	0	0	0	0	0	0	0		0
200	http://news.leonardo.it/vaccini-scuola-veneto-moratoria-fino-al-2019/	N	3	0	vaccines, hexavalent, MMR	0	1	0	1	0	0	0	0	0	0	0	0	0	0	0	0	0	0	0		0

## Sheet: Portuguese
Ranking	Website	Typology	Author	Date	Refs	Ownership	JAMA	HON	Vx-name	Vx-pos	Vx-neutr	Vax-neg	LinkAUT	AUT-pos	AUT-neu	AUT-neg	other AE	Eff	EFF-pos	EFF-neu	EFF-neg	Chemic	CHEM-pos	CHEM-neu	CHEM-neg	Combi	CAM	CAM-pos	CAM-neu	CAM-neg	Politics	Religion	Testimonial	Celebrities	named
1	http://familia.sbim.org.br/mitos/47-o-mercurio-presente-nas-vacinB3:B168a-autismohttp://familia.sbim.org.br/mitos/47-o-mercurio-presente-nas-vacinas-causa-autismo	P	0	1	0	1	2	0	MMR	1	0	0	1	0	0	1	0	0	0	0	0	thimerosal	0	0	1	0	0	0	0	0	0	0	0	0
2	http://www.universoautista.com.br/autismo/modules/sections/index.php?op=viewarticle&artid=121	P	1	0	1	1	3	0	MMR	1	0	0	1	0	0	1	0	0	0	0	0	0	0	0	0	0	0	0	0	0	0	0	1	1	Christopher Gillberg
3	http://observador.pt/2017/04/18/o-que-aconteceu-aos-dois-medicos-que-associaram-as-vacinas-ao-autismo/	N	1	1	0	1	3	0	MMR	1	0	0	1	0	0	1	0	1	1	0	0	thimerosal	0	0	1	0	0	0	0	0	0	0	0	0
4	http://www.aia.org.pt/index.php?option=com_content&view=article&id=245:ligacao-entre-vacina-triplice-e-autismo-&catid=1:noticias&Itemid=189	NP	0	0	1	1	2	0	MMR	0	0	1	1	1	0	0	bowel disease	0	0	0	0	0	0	0	0	0	0	0	0	0	0	0	0	0		http://www.webcitation.org/6vL0omiXd
5	https://www.tuasaude.com/vacina-e-autismo/	HP	0	1	1	1	3	1	MMR	1	0	0	1	0	0	1	0	0	0	0	0	thimerosal	0	0	1	0	0	0	0	0	0	0	0	0
6	http://www.bbc.com/portuguese/geral-40663622	N	1	1	0	1	3	0	MMR	1	0	0	1	0	0	1	neurological diseases	1	1	0	0	thimerosal	0	0	1	0	0	0	0	0	0	0	0	0
7	http://sicnoticias.sapo.pt/especiais/surto-de-sarampo/2017-04-19-O-mito-de-que-a-vacinacao-pode-causar-autismo-nas-criancas	N	1	1	0	1	3	0	MMR	1	0	0	1	0	0	1	0	1	1	0	0	thimerosal	0	0	1	0	0	0	0	0	0	0	0	0
8	http://lagartavirapupa.com.br/nao-vacinas-nao-causam-autismo/	O	1	1	1	1	4	0	MMR	1	0	0	1	0	0	1	0	1	1	0	0	aluminum, thimerosal, mercury, formaldehyde	0	0	1	0	0	0	0	0	0	0	0	0
9	http://pt.prepareforchange.net/2017/04/21/as-novas-vacinas-ainda-causam-autismo-e-os-governos-sabem/	O	1	1	1	0	3	0	MMR, influenza	0	0	1	1	1	0	0	Neurological diseases	0	0	0	0	aluminum, thimerosal, mercury, formaldehyde	1	0	0	0	0	0	0	0	1	0	0	0
10	http://g1.globo.com/bemestar/noticia/2015/04/novo-estudo-reforca-a-inexistencia-de-vinculos-entre-vacinas-e-autismo.html	N	1	1	0	1	3	0	MMR	1	0	0	1	0	0	1	0	1	1	0	0	thimerosal	0	0	1	0	0	0	0	0	0	0	0	0
11	http://maralmeida68.blogspot.com.br/	O	1	1	1	1	4	0	0	0	0	1	1	1	0	0	0	0	0	0	0	mercury	1	0	0	0	0	0	0	0	0	0	0	0
12	https://www.bio.fiocruz.br/index.php/noticias/981-estudo-aponta-que-nao-ha-ligacao-entre-vacina-triplice-viral-e-autismo-materia	P	0	1	1	1	3	0	MMR	1	0	0	1	0	0	1	0	1	1	0	0	0	0	0	0	0	0	0	0	0	0	0	0	0
13	http://www1.folha.uol.com.br/equilibrioesaude/2017/07/1903988-a-historia-que-deu-origem-ao-mito-da-ligacao-entre-vacinas-e-autismo.shtml	N	0	1	0	1	2	0	MMR	1	0	0	1	0	0	1	bowel disease	1	1	0	0	thimerosal	0	0	1	0	0	0	0	0	0	0	0	0
14	https://aventar.eu/2017/04/20/vacinas-e-autismo/	O	1	1	0	1	3	0	0	0	0	1	1	1	0	0	0	0	0	0	0	0	0	0	0	0	0	0	0	0	1	0	1	1	Luc Montagnier
15	http://portugalmundial.com/2013/09/casos-de-autismo-baixam-radicalmente-com-a-retirada-do-mercurio-das-vacinas/	N	0	0	1	1	2	0	MMR, influenza	0	0	1	1	1	0	0	neurological diseases	0	0	0	0	thimerosal, mercury	1	0	0	1	0	0	0	0	0	0	0	0
16	http://g1.globo.com/bemestar/noticia/a-historia-que-deu-origem-ao-mito-da-ligacao-entre-vacinas-e-autismo.ghtml	N	0	1	0	1	2	0	MMR	1	0	0	1	0	0	1	bowel disease	1	1	0	0	thimerosal	0	0	1	0	0	0	0	0	0	0	0	0
17	http://blog.isocial.com.br/mais-um-estudo-comprova-vacinas-nao-causam-autismo/	O	0	0	1	1	2	0	MMR	1	0	0	1	0	0	1	0	1	1	0	0	0	0	0	0	0	0	0	0	0	0	0	0	0
18	https://vidamaislivre.com.br/2017/01/31/estudos-mais-recentes-negam-relacao-entre-vacinas-e-autismo-em-criancas/	O	0	1	1	1	3	0	MMR	1	0	0	1	0	0	1	0	1	1	0	0	0	0	0	0	0	0	0	0	0	1	0	0	1	Donald trump
19	https://pt.khanacademy.org/science/health-and-medicine/infectious-diseases/influenza/v/vaccines-and-the-autism-myth-part-1	NP	0	0	0	1	1	0	MMR	1	0	0	1	0	0	1	bowel disease	0	0	0	0	0	0	0	0	0	0	0	0	0	0	0	0	0
21	http://www.enciclopedia-crianca.com/vacinacao/segundo-especialistas/autismo-e-vacinacao	HP	1	1	1	1	4	0	MMR	1	0	0	1	0	0	1	0	0	0	0	0	thimerosal, mercury	0	0	1	0	0	0	0	0	0	0	0	0
23	http://comcept.org/2013/09/19/vacinas-mercurio-e-autismo/	O	1	1	1	1	4	0	0	1	0	0	1	0	0	1	0	0	0	0	0	thimerosal, mercury	0	0	1	0	0	0	0	0	0	0	0	0
24	http://www.midianews.com.br/cotidiano/mediconao-existe-nenhuma-relacao-entre-vacina-e-autismo/297789	N	1	1	0	1	3	0	0	1	0	0	1	0	0	1	0	1	1	0	0	0	0	0	1	0	0	0	0	0	0	0	0	0
25	http://www.anovaordemmundial.com/2017/06/estudo-involuntariamente-liga-as-vacinas-ao-autismo.html	O	0	1	1	1	3	0	0	0	0	1	1	1	0	0	fever	0	0	0	0	0	0	0	0	0	0	0	0	0	0	0	0	0
26	http://www.procuromaissaude.com/2017/06/vacinas-autismo-e-vacina-mmr-sarampo-e.html	HP	1	1	0	1	3	0	MMR	1	0	0	1	0	0	1	0	0	0	0	0	mercury	0	0	1	0	0	0	0	0	0	0	0	0
27	https://www.deficienteciente.com.br/o-que-aconteceu-aos-dois-medicos-que-associaram-vacinas-ao-autismo.html	O	1	1	1	1	4	0	MMR	1	0	0	1	0	0	1	0	0	0	0	0	0	0	0	1	0	0	0	0	0	0	0	0	0
29	https://www.publico.pt/ciencias/jornal/medicos-desmentem-relacao-entre-vacinas-e-autismo-174267	N	1	1	0	1	3	0	MMR	1	0	0	1	0	0	1	0	1	1	0	0	0	0	0	0	0	0	0	0	0	0	0	0	0
30	https://super.abril.com.br/saude/grupo-antivacinacao-patrocina-estudo-que-nao-encontra-nenhuma-relacao-entre-vacinas-e-autismo/	N	1	1	0	1	3	0	MMR	1	0	0	1	0	0	1	0	1	1	0	0	thimerosal	0	0	1	0	0	0	0	0	0	0	0	0
32	http://zh.clicrbs.com.br/rs/vida-e-estilo/vida/noticia/2015/04/novo-estudo-reforca-que-nao-ha-vinculo-entre-vacina-e-autismo-4744673.html	N	0	1	0	1	2	0	MMR	1	0	0	1	0	0	1	0	0	0	0	0	0	0	0	0	0	0	0	0	0	0	0	0	0
33	http://internacional.estadao.com.br/blogs/eua-2016/cetico-sobre-vacinas-chefiara-setor-no-governo-trump/	N	0	1	0	1	2	0	0	0	1	0	1	0	1	0	0	0	0	0	0	0	0	0	0	0	0	0	0	0	1	0	0	1	Robert F. Kennedy Jr.
34	http://www.maternidadecomciencia.com.br/vacinas-causam-autismo/	O	1	1	0	1	3	0	MMR	1	0	0	1	0	0	1	0	1	1	0	0	mercury	0	0	1	0	0	0	0	0	0	0	0	0
35	http://imunizzare.com.br/vacinas/vacina-causa-autismo-e-outros-problemas-do-sistema-nervoso-como-posso-ter-certeza-de-que-as-vacinas-nao-causarao-problemas-no-longo-prazo/	C	0	0	0	1	1	0	0	1	0	0	1	0	0	1	0	0	0	0	0	0	0	0	0	0	0	0	0	0	0	0	0	0
36	http://anamaria.uol.com.br/noticias/familiafilhos/vacina-contra-o-sarampo-mitos-e-verdades.phtml#.WahATdPyu9Y	N	1	1	0	1	3	0	MMR	1	0	0	1	0	0	1	0	1	1	0	0	0	0	0	0	0	0	0	0	0	0	0	0	0
38	http://www.autismoehiperatividade.com.br/causas	P	0	0	0	1	1	0	0	1	0	0	1	0	0	1	0	1	1	0	0	thimerosal, mercury	0	0	1	0	0	0	0	0	0	0	0	0
40	http://ecatbastos.wixsite.com/timerosal/instrutores	P	1	1	1	1	4	0	hepatitis b	1	0	0	1	0	0	1	0	0	0	0	0	thimerosal	0	0	1	0	0	0	0	0	0	0	0	0
43	http://www.noticiasnaturais.com/2014/09/confirmado-documentos-secretos-provam-que-a-vacina-triplice-viral-causa-autismo/	O	0	1	1	1	3	0	MMR	0	0	1	1	1	0	0	0	0	0	0	0	0	0	0	0	0	0	0	0	0	0	0	0	0
44	http://www.noticiasnaturais.com/2016/11/cientista-do-cdc-confirma-que-donald-trump-esta-certo-sobre-as-vacinas-e-o-autismo/	O	0	1	1	1	3	0	MMR	0	0	1	1	1	0	0	0	0	0	0	0	0	0	0	0	0	0	0	0	0	1	0	0	1	Donald Trump
45	https://bebenoberco.com/2016/05/11/vacinacao-x-autismo/	O	1	1	1	1	4	0	MMR	1	0	0	1	0	0	1	0	1	1	0	0	thimerosal	0	0	1	1	0	0	0	0	0	0	0	0
46	http://www.paho.org/bra/index.php?option=com_content&view=article&id=5360:conheca-alguns-dos-principais-mitos-e-fatos-sobre-vacinacao&Itemid=820	G	0	1	0	1	2	0	MMR	1	0	0	1	0	0	1	0	1	1	0	0	thimerosal	0	0	1	1	0	0	0	0	0	0	0	0
47	http://apps.einstein.br/revista/arquivos/PDF/1778-EC_V8_N4_p179.pdf	S	1	1	1	1	4	0	MMR	1	0	0	1	0	0	1	0	1	1	0	0	thimerosal	0	0	1	0	0	0	0	0	0	0	0	0
48	https://www.crfrs.org.br/portal/pagina/noticias-impresso.php?idn=1913	P	0	1	1	1	3	0	MMR	1	0	0	1	0	0	1	0	1	1	0	0	thimerosal, mercury	0	0	1	0	0	0	0	0	0	0	0	0
49	http://targetsaude.com.br/index.php/tag/vacinas-nao-causam-autismo/	C	0	1	0	1	2	0	0	1	0	0	1	0	0	1	0	1	1	0	0	0	0	0	0	0	0	0	0	0	0	0	0	0
50	https://sites.google.com/site/ctleiria/home/30-estudos-cientificos-mostram-que-as-vacinas-causam-autismo	C	0	0	1	0	1	0	hepatitis B	0	0	1	1	1	0	0	0	0	0	0	0	thimerosal, mercury	0	0	0	0	1	1	0	0	0	0	0	0
51	http://www.ibes.med.br/verdades-e-mentiras-sobre-vacinacao-segundo-a-oms/	P	0	0	1	1	2	0	MMR	1	0	0	1	0	0	1	0	1	1	0	0	thimerosal	0	0	1	1	0	0	0	0	0	0	0	0
54	http://meucerebro.com/vacinas-causam-autismo/	O	1	1	1	1	4	0	MMR	1	0	0	1	0	0	1	0	1	1	0	0	thimerosal	0	0	1	0	0	0	0	0	0	0	0	0
55	https://hypescience.com/vacinem-seus-filhos-mais-um-estudo-confirma-que-vacina-nao-causa-autismo/	N	1	1	0	1	3	0	0	1	0	0	1	0	0	1	0	0	0	0	0	mercury	0	0	1	0	0	0	0	0	0	0	0	0
57	https://hypescience.com/vacinem-seus-filhos-mais-um-estudo-confirma-que-vacina-nao-causa-autismo/	N	1	1	0	1	3	0	0	1	0	0	1	0	0	1	0	0	0	0	0	mercury	0	0	1	0	0	0	0	0	0	0	0	0
58	http://www.scielo.br/scielo.php?pid=S0104-59702003000500018&script=sci_abstract&tlng=pt	S	1	1	1	1	4	0	MMR, hepatitis B, polio	1	0	0	1	0	0	1	bowel disease, multiple sclerosis, cancer	0	0	0	0	mercury	0	0	1	0	0	0	0	0	0	0	0	0
59	http://revistaanamariabraga.uol.com.br/saude_e_bem_estar/hora_da_vacina.html	N	1	0	1	1	3	0	0	1	0	0	0	0	0	0	0	1	1	0	0	0	0	0	0	0	0	0	0	0	0	0	0	0
60	http://jornal.usp.br/artigos/por-que-as-vacinas-sao-tao-importantes/	N	1	1	0	1	3	0	MMR	1	0	0	1	0	0	1	0	1	1	0	0	mercury	0	0	1	0	0	0	0	0	0	0	0	0
61	http://lifestyle.sapo.pt/saude/noticias-saude/artigos/serao-as-vacinas-vitimas-do-seu-proprio-sucesso	N	1	1	0	1	3	0	MMR	1	0	0	1	0	0	1	0	0	0	0	0	0	0	0	0	0	1	0	1	0	0	0	0	0
62	http://meucerebro.com/vacinas-causam-autismo/	P	1	1	1	1	4	0	MMR	1	0	0	1	0	0	1	0	1	1	0	0	thimerosal, mercury	0	0	1	0	0	0	0	0	0	0	0	0
63	http://www.ebc.com.br/infantil/para-pais/2016/06/sociedade-brasileira-de-pediatria-explica-o-uso-do-mercurio-em-vacinas	N	1	1	1	1	4	0	multi-dose vaccines	1	0	0	1	0	0	1	0	0	0	0	0	thimerosal, mercury	0	0	1	0	0	0	0	0	0	0	0	0
64	http://www.e-farsas.com/nao-tome-a-vacina.html	O	0	1	1	1	3	0	h1n1	1	0	0	1	0	0	1	0	1	1	0	0	squalene oil, mercury	0	0	1	0	0	0	0	0	0	0	0	0
66	http://www.jn.pt/nacional/saude/interior/ciencia-rejeita-ligacao-entre-autismo-e-vacinas-4524397.html	N	0	1	0	1	2	0	MMR	1	0	0	1	0	0	1	0	0	0	0	0	0	0	0	0	0	0	0	0	0	0	0	0	0
67	http://geringonca.com/2017/04/19/moda-anti-vacinas-e-chorar-de-barriga-cheia/	N	1	1	0	1	3	0	MMR	1	0	0	1	0	0	1	0	1	1	0	0	thimerosal	0	0	1	0	0	0	0	0	0	0	0	0
68	http://www.apocalipsenews.com/saude/vacinas-atencao-muna-se-de-informacao/	N	1	1	1	1	4	0	0	0	0	1	1	1	0	0	cancer	0	0	0	0	0	0	0	0	0	0	0	0	0	1	0	0	1	robert de niro
69	http://www.draanaescobar.com.br/dicas-da-dra-ana/duvidas/reacao-as-vacinas/	HP	1	1	0	1	3	0	MMR	1	0	0	1	0	0	1	fever	1	1	0	0	0	0	0	0	0	0	0	0	0	0	0	0	0
73	https://www.nhs.uk/Conditions/MMR/Documents/portuguese[1].pdf	G	0	0	0	1	1	0	MMR	1	0	0	1	0	0	1	bowel disease	1	1	0	0	0	0	0	0	1	0	0	0	0	0	0	0	0
74	https://nossofuturoroubado.com.br/portal/identificados-os-culpados-do-autismo/	O	1	1	1	1	4	0	MMR, varicella, hepatitis A	1	0	1	1	1	0	0	bowel disease	0	0	0	0	0	0	0	0	0	0	0	0	0	0	0	0	0
75	http://juliosevero.blogspot.com.br/2011/11/o-veneno-nas-vacinas-do-governo-federal.html	O	1	1	1	1	4	0	multi-dose vaccines	0	0	1	1	1	0	0	0	0	0	0	0	thimerosal	1	0	0	0	0	0	0	0	0	0	0	1	chuck noris
76	http://jovempan.uol.com.br/entretenimento/robert-de-niro-fala-sobre-autismo-e-vacinas-eu-quero-saber-verdade.html	N	1	1	0	1	3	0	0	0	1	0	1	0	1	0	0	0	0	0	0	0	0	0	0	0	0	0	0	0	0	0	0	1	robert de niro
77	http://juliosevero.blogspot.com.br/2011/11/o-veneno-nas-vacinas-do-governo-federal.html	O	1	1	1	1	4	0	multi-dose vaccines	0	0	1	1	1	0	0	0	0	0	0	0	thimerosal	1	0	0	0	0	0	0	0	0	0	0	1	chuck noris
78	http://noticias-alternativas.blogspot.com.br/2014/03/22-estudos-cientificos-que-provam-que.html	O	1	1	1	1	4	0	hepatitis B, MMR	0	0	1	1	1	0	0	0	0	0	0	0	aluminium, thimerosal, mercury	1	0	0	0	0	0	0	0	0	0	0	0
79	https://www.deco.proteste.pt/familia-consumo/bebes-criancas/noticias/vacinas-precaucao-indispensavel	C	0	1	0	1	2	0	MMR	1	0	0	1	0	0	1	0	1	1	0	0	0	0	0	0	0	0	0	0	0	0	0	0	0
80	http://www.drrenatomendes.com.br/news/fabricantes-de-vacina-admitem-no-site-do-fda-que-a-vacina-dtap-pode-causar-autismo-e-outras-doencas	P	1	1	1	1	4	0	DPT	0	0	1	1	1	0	0	idiopathic thrombocytopenic purpura, sudden death, anaphylactic reaction, celulitis, convulsion, encephalopathy, hypotonia, neuropathy, somnolence, apnea	0	0	0	0	thimerosal, aluminium, formaldehyde, polysorbate	1	0	0	0	0	0	0	0	0	0	1	1	Mike Adams
81	http://pediatriadescomplicada.com.br/2016/04/25/os-mitos-e-verdades-sobre-as-vacinas/	O	1	1	1	1	4	0	DPT, MMR, DPT HIB, yellow fever	1	0	0	1	0	0	1	0	1	1	0	0	thimerosal	0	0	1	0	0	0	0	0	0	0	0	0
82	http://www.jetro.com.br/noticia/eu-sou-autista-e-acredite-e-melhor-do-que-ter-sarampo	C	0	1	1	1	3	0	MMR	1	0	0	1	0	0	1	0	1	1	0	0	thimerosal	0	0	1	0	0	0	0	0	0	0	0	0
83	http://www.libertar.in/2016/04/alerta-vacinas-possuem-virus-que-podem.html	O	1	1	1	1	4	0	MMR, varicella, hepatitis A	0	0	1	1	1	0	0	cancer	0	0	0	0	aborted human fetal cells	1	0	0	0	0	0	0	0	0	1	1	1	Dra. Theresa Deisher
84	https://www.medifels.com.br/single-post/2017/02/26/Autismo-uma-Epidemia-Silenciosa---Sua-liga%C3%A7%C3%A3o-com-Aspectos-Ambientais-Flora-Intestinal-e-Vacinas	P	1	1	1	1	4	0	0	0	0	1	1	0	0	0	0	0	0	0	0	0	0	0	0	0	1	1	0	0	0	0	0	0
85	http://www.hospitalsantamonica.com.br/2017/05/02/transtorno-espectro-autista/	P	0	1	1	1	3	0	multi-dose vaccines	1	0	0	1	0	0	1	0	1	1	0	0	thimerosal	0	0	1	0	0	0	0	0	0	0	0	0
86	http://laurabotelhoquantica.blogspot.com.br/2016/09/vacina-mmr-e-autismo-andam-juntas.html	O	1	1	0	1	3	0	MMR	0	0	1	1	1	0	0	0	0	0	0	0	mercury	1	0	0	0	0	0	0	0	0	0	0	1	Robert De Niro
87	https://www.indicedesaude.com/artigos_ver.php?id=1034	HP	0	0	0	1	1	0	MMR	1	0	0	1	0	0	1	0	1	1	0	0	thimerosal	0	0	1	0	0	0	0	0	0	0	0	0
88	http://seimi.com.br/artigo-medico-que-tentou-associar-a-vacina-triplice-viral-mmr-ao-autismo-e-cassado-no-reino-unido/	C	1	1	0	1	3	0	MMR	1	0	0	1	0	0	1	0	1	1	0	0	0	0	0	0	0	0	0	0	0	0	0	0	0
89	http://autismohomeopatia.blogspot.com.br/	O	1	1	1	1	4	0	hepatitis B, MMR, DPT, hepatitis A	0	0	1	1	1	0	0	0	1	1	0	0	mercury, aluminium, human fetal cells	1	0	0	1	1	1	0	0	0	0	0	0
90	http://www.correiobraziliense.com.br/app/noticia/ciencia-e-saude/2013/03/29/interna_ciencia_saude,357482/novo-estudo-nos-eua-descarta-vinculo-entre-vacinas-infantis-e-autismo.shtml	N	1	1	0	1	3	0	MMR	1	0	0	1	0	0	1	0	0	0	0	0	0	0	0	0	0	0	0	0	0	0	0	0	0
91	https://universoracionalista.org/a-vacina-triplice-pode-mesmo-causar-autismo-a-farsa-cientifica-de-andrew-wakefield/	P	1	1	1	1	4	0	MMR	1	0	0	1	1	0	0	0	1	1	0	0	0	0	0	0	0	0	0	0	0	0	0	0	0
92	http://www.oarquivo.com.br/extraordinario/temas-inexplicados/4193-assassinatos,-c%C3%A2ncer-e-as-surpresas-dentro-das-vacinas.html	O	0	0	1	1	2	0	MMR, influenza, hepatitis A, hepatitis B	0	0	1	1	1	0	0	0	0	0	0	0	mercury, thimerosal, aluminium	1	0	0	1	1	1	0	0	0	0	0	0
93	https://www.epochtimes.com.br/eua-omitem-dados-vinculam-vacinas-autismo/#.WahEA9Pyu9Y	N	1	1	0	1	3	0	MMR	0	1	0	1	1	0	0	0	1	1	0	0	0	0	0	0	0	0	0	0	0	0	0	1	1	Dr. thompson
94	http://verdademundial.com.br/2015/08/corpo-do-medico-que-associou-vacinas-ao-autismo-encontrado-em-um-rio/	O	1	1	1	1	4	0	0	0	1	0	1	1	0	0	0	0	0	0	0	mercury	1	0	0	0	0	0	0	0	0	0	0	0
95	http://www.huffpostbrasil.com/2015/04/23/estudo-com-95-mil-criancas-prova-de-vez-vacina-nao-tem-nada-a-v_a_21677067/	N	1	1	1	1	4	0	MMR	1	0	0	1	0	0	1	0	0	0	0	0	0	0	0	0	0	0	0	0	0	0	0	0	0
96	https://www.greenme.com.br/viver/especial-criancas/1740-vacinas-e-autismo-novo-estudo-nega-o-link	N	1	1	0	0	2	0	MMR	0	1	0	1	0	0	1	0	1	1	0	0	0	0	0	0	0	0	0	0	0	0	0	0	0
97	http://escolaemcasa.blogspot.com.br/2012/05/vacinas-realmente-causam-autismo.html	O	1	1	1	1	4	0	0	0	0	1	1	1	0	0	0	0	0	0	0	thimerosal, mercury, aluminium	0	0	0	0	0	0	0	0	1	1	1	1	Dan Burton, Trump, Dave Weldon, Jenny McCarthy, Mary Ann Block
98	http://www.uniaodoslivres.com.br/2014/08/vacina-do-autismo-temos-um-medico.html	N	1	1	1	1	4	0	MMR	0	0	1	1	1	0	0	0	0	0	0	0	0	0	0	0	0	0	0	0	0	1	0	0	1	Bill Posey
99	http://cafe-na-bancada.com.br/index.php/vacinas-e-autismo-historia-de-uma-fraude/	O	1	1	1	1	4	0	MMR	1	0	0	1	0	0	1	0	1	1	0	0	thimerosal, mercury, aluminium	0	0	1	0	0	0	0	0	0	0	0	0
100	http://autismo.institutopensi.org.br/informe-se/sobre-o-autismo/causa-do-autismo/	P	0	0	0	1	1	1	0	1	0	0	1	0	0	1	0	0	0	0	0	0	0	0	0	0	0	0	0	0	0	0	0	0
101	http://jornaldeangola.sapo.ao/sociedade/rejeitada_ligacao_entre_vacinas_a_base_de_mercurio_e_autismo	N	0	1	0	1	2	0	MMR	1	0	0	1	0	0	1	0	0	0	0	0	thimerosal, mercury	0	0	1	0	0	0	0	0	0	0	0	0
102	http://www.bonde.com.br/saude/saude-e-ambiente/estudo-relacionando-vacina-a-autismo-era-fraude-167230.html?id_bonde=1-27-7	N	0	1	0	1	2	0	MMR	1	0	0	1	0	0	1	0	0	0	0	0	0	0	0	0	0	0	0	0	0	0	0	0	0
104	http://www.esquerda.net/opiniao/vacinar-ciencia-vs-crenca/33325	N	1	1	1	1	4	0	MMR	1	0	0	1	0	0	1	0	1	1	0	0	mercury	0	0	1	0	0	0	0	0	0	0	0	0
105	http://br.rfi.fr/franca/20170725-associacao-contra-vacinacao-processa-laboratorios-na-franca	N	1	1	0	1	3	0	0	0	1	0	1	0	0	1	0	1	1	0	0	0	0	0	0	0	0	0	0	0	1	0	1	1	Donald Trump, Alain Fischer, Agnes Buzin
108	http://pediatriadescomplicada.com.br/2016/04/25/os-mitos-e-verdades-sobre-as-vacinas/	P	1	1	1	1	4	0	DPT, MMR, DPT HIB, yellow fever	1	0	0	1	0	0	1	0	1	1	0	0	thimerosal, mercury	0	0	1	0	0	0	0	0	0	0	0	0
109	http://melhorsaude.org/autismo/	O	1	1	1	1	4	0	MMR	1	0	0	1	0	0	1	0	0	0	0	0	0	0	0	0	0	0	0	0	0	0	0	0	0
110	https://www.news-medical.net/health/Autism-Causes-(Portuguese).aspx	HP	1	1	1	1	4	1	MMR	0	0	0	1	0	0	1	0	0	0	0	0	thimerosal	0	0	1	0	0	0	0	0	0	0	0	0
112	http://www.piracicaba.sp.gov.br/imprimir/ministerio+da+saude+faz+esclarecimento+sobre+vacina+contra+h1n1.aspx	G	1	0	1	1	3	0	influenza	1	0	0	1	0	0	1	0	1	1	0	0	thimerosal	0	0	1	0	0	0	0	0	0	0	0	0
114	http://pediatriaintegral.com.br/meningites-e-vacinas/	P	1	1	0	1	3	0	meningitis	1	0	0	1	0	0	1	0	1	1	0	0	0	0	0	0	0	0	0	0	0	0	0	0	0
115	http://midiasemmascara.org/arquivos/ceticos-das-vacinas-fazem-alertas-importantes/	O	1	1	1	1	4	0	0	0	0	1	1	1	0	0	0	0	0	0	0	thimerosal	1	0	0	0	0	0	0	0	0	0	0	0
116	http://boaformaesaude.com.br/o-que-e-o-autismo/	HP	1	1	0	1	3	0	multi-dose vaccines	1	0	0	1	0	0	1	0	0	1	0	0	thimerosal	0	0	1	0	0	0	0	0	0	0	0	0
117	http://aborto.aaldeia.net/autismo-bebes-abortados-vacinas/	O	1	0	1	0	2	0	MMR	0	0	1	1	1	0	0	0	0	0	0	0	mercury, aborted human fetal cells	1	0	0	0	0	0	0	0	0	0	0	0
118	http://cafe-na-bancada.com.br/index.php/vacinas-e-autismo-historia-de-uma-fraude/	O	1	1	1	1	4	0	MMR	1	0	0	1	0	0	1	0	1	1	0	0	mercury	0	0	1	0	0	0	0	0	0	0	0	0
119	https://zap.aeiou.pt/cientistas-apontam-ligacao-autismo-liquido-envolve-cerebro-151554	N	1	1	0	1	3	0	MMR	0	1	0	1	0	0	1	0	0	0	0	0	0	0	0	0	0	0	0	0	0	0	0	0	0
120	http://www.nursing.com.br/autismo-entenda-mais-aqui-sobre-essa-condicao/	HP	0	1	0	0	1	0	0	1	0	0	1	0	0	1	0	1	1	0	0	mercury	0	0	1	0	0	0	0	0	0	0	0	0
121	https://www.proteste.org.br/saude-e-bem-estar/doencas/noticia/vacinacao-causa-autismo	NP	0	1	0	1	2	0	MMR	1	0	0	1	0	0	1	0	1	1	0	0	thimerosal	0	0	1	0	0	0	0	0	0	0	0	0
123	http://enfrentandooautismo.blogspot.com.br/2015/01/um-pouco-sobre-desintoxicacao-das.html	O	1	1	1	1	4	0	MMR	0	0	1	1	1	0	0	0	0	0	0	0	0	0	0	0	0	1	1	0	0	0	0	0	0
124	http://www.cuidadosmil.com.br/artigo/69_001526/	HP	1	1	1	1	4	0	multi-dose vaccines	1	0	0	1	0	0	1	0	1	1	0	0	thimerosal	0	0	1	0	0	0	0	0	0	0	0	0
126	http://www.fciencias.com/2015/10/11/vacinacao-nao-provoca-autismo/	HP	1	1	1	1	4	0	MMR, DPT	1	0	0	1	0	0	1	0	1	1	0	0	thimerosal	0	0	1	0	0	0	0	0	0	0	0	0
127	https://www.ted.com/talks/steve_silberman_the_forgotten_history_of_autism/transcript?language=pt-br	O	1	1	0	1	3	0	MMR	1	0	0	1	0	0	1	0	1	1	0	0	0	0	0	0	0	0	0	0	0	0	0	1	1	Steve Silberman		http://www.webcitation.org/6vL1gEKBV
128	https://bebemamae.com/gravidez/tomar-vacina-contra-gripe-na-gestacao-ajuda-a-prevenir-autismo-e-esquizofrenia	O	1	0	0	1	2	0	influenza	1	0	0	1	0	0	1	0	1	1	0	0	0	0	0	0	0	0	0	0	0	0	0	0	0
130	http://www.imunity.com.br/por-que-o-sarampo-voltou	P	1	0	1	1	3	0	MMR	1	0	0	1	0	0	1	0	1	1	0	0	0	0	0	0	0	0	0	0	0	0	0	0	0
132	http://viverautismo.com/autismo-e-vacinas/	O	1	1	1	1	4	0	0	0	0	1	1	1	0	0	0	0	0	0	0	0	0	0	0	0	0	0	0	0	0	0	0	0
134	http://www.radiosimpatia.com.br/noticias/5812-autismo,-o-que-voc%C3%AA-sabe-a-respeito.html	N	0	0	0	1	1	0	0	1	0	0	1	0	0	1	0	1	1	0	0	thimerosal	0	0	1	0	0	0	0	0	0	0	0	0
135	http://sbi.org.br/vacinacao-e-autismo-debate-reacendeu/	P	1	1	1	1	4	0	MMR	1	0	0	1	0	0	1	0	0	0	0	0	0	0	0	0	0	0	0	0	0	0	0	0	0
136	http://br.reuters.com/article/worldNews/idBRSPE70507420110106	N	0	1	0	1	2	0	MMR	1	0	0	1	0	0	1	0	1	1	0	0	0	0	0	0	0	0	0	0	0	0	0	0	0
137	http://www.minhavida.com.br/saude/temas/autismo	HP	1	0	1	1	3	1	0	1	0	0	1	0	0	1	0	1	1	0	0	thimerosal	0	0	1	0	0	0	0	0	0	0	0	0
138	http://as-medicinas-alternativas.blogs.sapo.pt/epidemias-autismo-e-vacinas-a-industria-116753	O	0	1	1	1	3	0	0	0	0	1	1	1	0	0	0	0	0	0	0	0	0	0	0	0	1	1	0	0	0	0	0	1	Robert De Nirp
139	http://illuminatielitemaldita.blogspot.com.br/2013/10/o-estudo-que-provou-vacinas-causaram.html	O	1	0	1	0	2	0	0	0	0	1	1	1	0	0	0	0	0	0	0	mercury	1	0	0	0	0	0	0	0	0	1	0	0
140	http://www.medicinanet.com.br/conteudos/artigos/3241/vacina_contra_sarampo_caxumba_e_rubeola_e_autismo.htm	HP	1	1	1	1	4	0	MMR, measles	1	0	0	1	0	0	1	0	0	0	0	0	0	0	0	0	0	0	0	0	0	0	0	0	0
141	http://drpaulomaciel.com.br/autismo/	P	1	0	0	1	2	0	measles	0	0	1	1	1	0	0	0	0	0	0	0	thimerosal	1	0	0	0	0	0	0	0	0	0	0	0
142	http://www.opopular.com.br/editorias/cidade/estudo-vincula-aumento-do-risco-de-autismo-com-consumo-de-antidepressivos-1.1005840	N	0	1	0	1	2	0	MMR, influenza, yellow fever	1	0	0	0	0	0	0	0	0	0	0	0	0	0	0	0	1	0	0	0	0	0	0	0	0
143	http://blogs.ne10.uol.com.br/casasaudavel/2015/11/06/confira-cinco-mitos-que-prejudicam-a-adesao-as-vacinas/	HP	1	1	0	1	3	0	MMR	1	0	0	1	0	0	1	0	1	1	0	0	thimerosal	0	0	1	1	0	0	0	0	0	0	0	0
144	http://ptjornal.com/autismo-vacinas-robert-niro-documentario-tribeca-festival-73624	N	1	1	0	1	3	0	0	0	1	0	1	0	1	0	0	0	0	0	0	0	0	0	0	0	0	0	0	0	0	0	0	1	Robert De Nirp
146	http://www.unmultimedia.org/radio/portuguese/2017/04/oms-afirma-que-autismo-afeta-uma-em-cada-160-criancas-no-mundo/#.WahHvdPyu9Y	N	0	1	0	1	2	0	MMR	1	0	0	1	0	0	1	0	0	0	0	0	0	0	0	0	0	0	0	0	0	0	0	0	0
148	https://thoth3126.com.br/grandes-surpresas-dentro-de-vacinas/	O	1	1	1	1	4	0	hepatitis B, MMR, hepatitis A	0	0	1	1	1	0	0	0	0	0	0	0	thimerosal, aluminium, squalene	1	0	0	1	0	0	0	0	0	0	0	0
149	http://conhecimentohoje.com.br/Recentes662.htm	O	1	1	1	1	4	0	MMR, DPT	1	0	0	1	0	0	1	0	1	1	0	0	0	0	0	0	0	0	0	0	0	0	0	0	1	Jenny McCarthy
150	http://www1.arslvt.min-saude.pt/DocumentosPublicacoes/outrosdodumentos/Documents/10.05.10%20-%20O%20Quebra%20mitos%20n.%C2%BA%204.pdf	G	1	1	1	1	4	0	MMR	1	0	0	1	0	0	1	0	1	1	0	0	0	0	0	0	0	0	0	0	0	0	0	0	0
151	http://reproducaohumanasantos.com.br/vacinacao-e-gravidez/	P	0	1	0	1	2	0	0	1	0	0	1	0	0	1	0	1	1	0	0	0	0	0	0	0	0	0	0	0	0	0	0	0
152	http://www.uai.com.br/app/noticia/saude/2015/04/23/noticias-saude,187746/reforcada-falta-de-vinculo-entre-vacinacao-e-autismo.shtml	N	1	1	0	1	3	0	MMR	1	0	0	1	0	0	1	0	1	1	0	0	0	0	0	0	0	0	0	0	0	0	0	0	0
153	http://www.pediatradofuturo.com.br/o-medo-das-vacinas-e-irracional/	P	1	1	0	1	3	0	MMR	1	0	0	1	0	0	1	0	1	1	0	0	0	0	0	0	0	0	0	0	0	0	0	0	0
156	http://www.tudosobrevacina.com/2016/10/30-estudos-cientificos-mostram-que-as.html	HP	0	1	1	1	3	0	hepatitis B, MMR	0	0	1	1	1	0	0	0	0	0	0	0	thimerosal, mercury, aluminium	1	0	0	0	0	0	0	0	0	0	0	0
157	http://br.reuters.com/article/worldNews/idBRSPE70507420110106	N	0	1	0	1	2	0	MMR	1	0	0	1	0	0	1	0	1	1	0	0	0	0	0	0	0	0	0	0	0	0	0	0	0
158	https://www.blink102.com.br/autismo/	N	0	0	0	1	1	0	0	1	0	0	1	0	0	1	0	1	1	0	0	0	0	0	0	0	0	0	0	0	0	0	0	0
159	http://prophylaxis.com.br/artigos-impactos-negativos/	P	1	0	0	1	2	0	MMR	1	0	0	1	0	0	1	0	1	1	0	0	0	0	0	0	0	0	0	0	0	0	0	0	0
160	http://drpaulomaciel.com.br/autismo/	P	1	0	0	1	2	0	measles	0	0	1	1	1	0	0	0	0	0	0	0	thimerosal	1	0	0	0	0	0	0	0	0	0	0	0
163	http://www.municipiosbaianos.com.br/noticia01.asp?tp=1&nID=36499	P	0	1	1	1	3	0	MMR	1	0	0	1	0	0	1	0	0	0	0	0	0	0	0	0	0	0	0	0	0	0	0	0	0

## Sheet: Mandarin
Ranking	Website	Typology	Author	Date	Refs	Ownership	JAMA	HON	Vaccines	Vx-pos	Vx-neutr	Vax-neg	LinkAUT	AUT-pos	AUT-neu	AUT-neg	other AE	Eff	EFF-pos	EFF-neu	EFF-neg	Chemic	CHEM-pos	CHEM-neu	CHEM-neg	Combi	CAM	CAM-pos	CAM-neu	CAM-neg	Politics	Religion	Testimonial	Celebrities	named		ARCHIVE
1	http://www.guokr.com/article/5174/	O	1	1	1	1	4	0	MMR	1	0	0	1	0	0	1	0	0	0	0	0	Thimerosal	0	1	0	0	0	0	0	0	0	0	0	0	Andrew Wakefield	SNS: Guokr (informal science learning community)	https://web.archive.org/web/20171205141707/https://www.guokr.com/article/5174/
2	http://najmh.org/%E8%87%AA%E9%97%AD%E7%97%87%E4%B8%8E%E7%96%AB%E8%8B%97%E6%9C%89%E5%85%B3%E5%90%97%EF%BC%9F/	S	1	1	0	1	3	0	MMR	0	1	0	1	1	0	0	Gastrointestinal Disease	0	0	0	0	Thimerosal	0	1	0	1	0	0	0	0	0	0	0	0	Andrew Wakefield	0	https://web.archive.org/save/http://najmh.org/%E8%87%AA%E9%97%AD%E7%97%87%E4%B8%8E%E7%96%AB%E8%8B%97%E6%9C%89%E5%85%B3%E5%90%97%EF%BC%9F/
3	http://www.commonhealth.com.tw/article/article.action?nid=61800	HP	1	1	1	1	4	0	MMR	1	0	0	1	0	0	1	0	0	0	0	0	Preservatives containing mercury	0	1	0	0	0	0	0	0	0	0	0	1	Andrew Wakefield; Jenny McCarthy	0	https://web.archive.org/save/http://www.commonhealth.com.tw/article/article.action?nid=61800
4	http://bbs.tianya.cn/post-98-970417-1.shtml	O	0	1	0	1	2	0	MMR	0	0	1	1	1	0	0	0	0	0	0	0	0	0	0	0	0	0	0	0	0	0	0	1	0	Personal experience of child (with egg allergy) developing autism after vaccination	0	https://web.archive.org/save/http://bbs.tianya.cn/post-98-970417-1.shtml
5	http://news.sohu.com/20160323/n441709149.shtml	N	1	1	1	1	4	0	MMR, Polio, Chicken Pox, DPT, HiB	0	0	1	1	1	0	0	0	0	0	0	0	Thimerosal	1	0	0	1	0	0	0	0	1	0	0	0	Donald Trump (Link with autism); Hannah Poling court ruling (others)	0	https://web.archive.org/save/http://news.sohu.com/20160323/n441709149.shtml
6	http://www.autismawakening.org/DispOneMessage.asp?txtOrgCode=Autism&Category=01&ID=Autism42461029436798&Page=	HP	1	1	1	1	4	0	MMR	1	0	0	1	0	0	1	0	0	0	0	0	0	0	0	0	0	0	0	0	0	0	0	0	0	0	0	https://web.archive.org/save/http://www.autismawakening.org/DispOneMessage.asp?txtOrgCode=Autism&Category=01&ID=Autism42461029436798&Page=
7	http://news.qq.com/original/factcheck/vaccine091.html	N	1	1	1	1	4	0	Influenza	1	0	0	1	0	0	1	0	0	0	0	0	Thimerosal	0	0	1	0	0	0	0	0	1	0	0	0	Donald Trump (Link with autism); Andrew Wakefield/Lancet	0	https://web.archive.org/save/http://news.qq.com/original/factcheck/vaccine091.html
9	http://andrewhsumd.pixnet.net/blog/post/202178722-%2A%E7%96%AB%E8%8B%97%E6%9C%83%E5%BC%95%E8%B5%B7%E8%87%AA%E9%96%89%E7%97%87%E5%97%8E%EF%BC%9F-%E5%86%8D%E8%AB%87%E7%96%AB%E8%8B%97%E7%9A%84%E8%BF%B7%E6%80%9D	O	0	1	1	1	3	0	Small Pox, Polio, MMR, DTP, PCV, HIB, Rotavirus	1	0	0	1	0	0	1	0	1	1	0	0	0	0	0	0	0	0	0	0	0	0	0	0	0	0	0	https://web.archive.org/save/http://andrewhsumd.pixnet.net/blog/post/202178722-%2A%E7%96%AB%E8%8B%97%E6%9C%83%E5%BC%95%E8%B5%B7%E8%87%AA%E9%96%89%E7%97%87%E5%97%8E%EF%BC%9F-%E5%86%8D%E8%AB%87%E7%96%AB%E8%8B%97%E7%9A%84%E8%BF%B7%E6%80%9D
10	http://www.who.int/features/qa/84/zh/	G	0	1	0	1	2	0	DPT, Polio	1	0	0	1	0	0	1	Fever, Muscle Aches	0	0	0	0	Mercury, Thimerosal	0	0	1	0	0	0	0	0	0	0	0	0	0	0	https://web.archive.org/save/http://www.who.int/features/qa/84/zh/
11	http://sjmamahk.blogspot.com/2008/09/mmr.html	O	0	1	1	1	3	0	MMR	0	1	0	1	1	0	0	Fever	0	0	0	0	Mercury	0	0	0	0	0	0	0	0	0	0	1	0	Personal experience with child	0	https://web.archive.org/save/http://sjmamahk.blogspot.com/2008/09/mmr.html
12	https://www.nhs.uk/Conditions/MMR/Documents/chinese[1].pdf	G	1	0	0	1	2	0	MMR	1	0	0	1	0	0	1	Fever, Rash, Loss of Apetite, Convulsions, Gland Swelling, Small bruising spots, Encephalitis/Meningitis, Coagulopathy	1	1	0	0	0	0	0	0	0	0	0	0	0	0	0	0	0	0	PDF: Overview of MMR
13	https://www.ted.com/talks/wendy_chung_autism_what_we_know_and_what_we_don_t_know_yet/transcript?language=zh-cn	O	1	1	1	1	4	0	Vaccines	1	0	0	1	0	0	1	0	0	0	0	0	Thimerosal	0	0	1	0	0	0	0	0	0	0	0	0	0	TED Talks transcript
14	http://www.china.com.cn/chinese/health/259534.htm	N	0	1	0	1	2	0	Vaccines	1	0	0	1	0	0	1	Redness and swelling at site of injection	0	0	0	0	Thimerosal	0	0	1	0	0	0	0	0	0	0	0	0	0	0
15	http://blog.sina.com.cn/s/blog_8060d7f10100sg79.html	O	1	1	0	1	3	0	Vaccines	0	0	1	1	1	0	0	Fever	0	0	0	0	0	0	0	0	0	0	0	0	0	0	0	1	0	Personal experience with child	0	https://web.archive.org/save/http://blog.sina.com.cn/s/blog_8060d7f10100sg79.html
16	http://blog.sina.com.cn/s/blog_8060d7f10102vfxl.html	O	1	1	0	1	3	0	MMR	0	0	1	1	1	0	0	0	0	0	0	0	0	0	0	0	0	0	0	0	0	1	0	0	0	William W. Thompson (scientist from cdc) disclosing information supporting link between MMR and autism	0	https://web.archive.org/save/http://blog.sina.com.cn/s/blog_8060d7f10102vfxl.html
17	http://hssszn.com/archives/17810	N	0	1	1	1	3	0	MMR	0	0	1	1	1	0	0	0	0	0	0	0	0	0	0	0	1	0	0	0	0	1	0	0	0	Donald Trump, Ben carson, Bill posey	0	https://web.archive.org/save/http://hssszn.com/archives/17810
18	http://bbs.wenxuecity.com/autism/1838324.html	O	0	1	1	1	3	0	MMR	1	0	0	1	0	0	1	0	0	0	0	0	0	0	0	0	0	0	0	0	0	1	0	0	0	Donald Trump; Rand Paul (senator) supporting link between vaccine and autism	0
19	http://www.lapislazuli.org/tw/?p=20040207.html	HP	1	1	1	1	4	0	MMR, Polio, DPT	0	0	1	1	1	0	0	Intestinal Obstruction, Encephalitis, Nerve Damage	0	0	0	0	Thimerosal	1	0	0	0	0	0	0	0	0	0	0	0	Andrew Wakefield	0	https://web.archive.org/save/http://www.lapislazuli.org/tw/?p=20040207.html
20	http://www.vjmedia.com.hk/articles/2015/12/04/121761/	O	0	1	1	1	3	0		1	0	0	1	0	0	1	0	0	0	0	0	0	0	0	0	0	1	0	1	0	0	0	0	0	Andrew Wakefield	0
21	http://m.kdnet.net/topic-12206946.html	O	0	1	1	1	3	0	MMR	0	0	1	1	1	0	0	0	0	0	0	0	0	0	0	0	0	0	0	0	0	0	0	1	0	Personal experience with child; Hannah Poling court ruling (others)	0	https://web.archive.org/save/http://club.kdnet.net/dispbbs.asp?id=12206946&boardid=1
22	http://paper.wenweipo.com/2013/09/25/OT1309250025.htm	N	1	1	0	1	3	0	MMR	0	0	1	1	1	0	0	Fever, Encephalitis, Nervous system disorders	0	0	0	0	0	0	0	0	0	0	0	0	0	0	0	0	0	0	0	https://web.archive.org/save/http://paper.wenweipo.com/2013/09/25/OT1309250025.htm
23	https://zh.wikipedia.org/zh-sg/%E6%8E%A5%E7%A8%AE%E7%96%AB%E8%8B%97%E7%88%AD%E8%AD%B0	O	0	1	1	1	3	0	MMR, Small pox, DPT, BCG, Polio, HPV, HIB ,Yellow Fever	1	0	0	1	0	0	1	Fever, Redness, Itching, Hypersensitivity reactions, Autoimmune reactions, Polio, Body aches, Movement disorder, Multiple Sclerosis, Infertility, SSID, Epilepsy, Type 1 DM	1	1	0	0	Thimerosal, Aluminium	0	0	1	0	1	0	1	0	0	0	0	0	Andrew Wakefield	Wikipedia
24	http://www.hkoriginals.hk/%E7%96%AB%E8%8B%97%E8%88%87%E8%87%AA%E9%96%89%E7%97%87%EF%BC%88%E4%B8%80%EF%BC%89/	O	0	1	0	1	2	0	MMR	1	0	0	1	0	0	1	Meningitis	0	0	0	0	0	0	0	0	0	0	0	0	0	0	0	0	0	0	0
25	https://www.hk01.com/%E5%9C%8B%E9%9A%9B/15535/%E7%BE%85%E6%8B%94%E8%BF%AA%E5%B0%BC%E8%B7%AF%E5%8F%97%E5%A3%93%E5%81%9C%E6%92%AD%E7%B4%80%E9%8C%84%E7%89%87-Vaxxed-%E6%8F%AA%E5%87%BA%E7%96%AB%E8%8B%97%E5%89%AF%E4%BD%9C%E7%94%A8%E8%BF%B7%E6%80%9D	N	1	1	1	1	4	0	MMR, HPV	0	0	1	1	1	0	0	Body aches and pains, Convulsions	0	0	0	0	0	0	0	0	0	0	0	0	0	1	0	0	1	Donald Trump; Film " Vaxxed" directed by andrew wakefield	0
26	http://www.nbweekly.com/news/tech/200903/9496.aspx	N	1	1	0	1	3	0	1	1	0	0	1	0	0	1	0	0	0	0	0	Preservative containing mercury	0	0	1	0	0	0	0	0	0	0	0	0	Andrew Wakefield	0
28	http://www.inmediahk.net/node/1019882	N	0	1	0	1	2	0	MMR	1	0	0	1	0	0	1	0	0	0	0	0	0	0	0	0	0	0	0	0	0	0	0	0	0	Andrew Wakefield	0
29	http://www.ci123.com/article.php/68848	HP	0	0	0	1	1	0	MMR	1	0	0	1	0	0	1	0	0	0	0	0	0	0	0	0	0	0	0	0	0	0	0	0	0	0	0
31	http://hottopic.chinatimes.com/cn/20160531002991-260804	N	1	1	1	1	4	0	MMR	1	0	0	1	0	0	1	0	0	0	0	0	0	0	0	0	0	0	0	0	0	0	0	0	0	0	0
32	http://paper.sciencenet.cn/htmlnews/2011/1/242479.shtm	N	1	1	1	1	4	0	MMR	1	0	0	1	0	0	1	0	0	0	0	0	0	0	0	0	0	0	0	0	0	0	0	0	0	Andrew Wakefield	0
33	http://www.cnvax.com/t/tag/%E8%87%AA%E9%97%AD%E7%97%87	N	0	1	0	1	2	0	Vaccines	1	0	0	1	0	0	1	0	0	0	0	0	0	0	0	0	0	0	0	0	0	0	0	0	0	0	0
34	http://hk.apple.nextmedia.com/supplement/health/art/20130419/18232561	N	1	1	0	1	3	0	MMR, HBV, Chicken pox, HiB, Pneumococcal, Polio, DPT	0	1	0	1	0	1	0	0	1	0	1	0	0	0	0	0	0	0	0	0	0	0	0	1	0	Andrew Wakefield, Italian court ruling on Valentino Bocca supporting link b/n MMR and autism	Webpage shows views from various people including experts
35	http://www.jk99.com/?p=10540	HP	0	1	0	1	2	0	MMR	1	0	0	1	0	0	1	0	0	0	0	0	Thimerosal	0	0	1	0	0	0	0	0	0	0	0	0	0	0
36	https://kknews.cc/zh-sg/health/6bby5p.html	N	1	1	0	0	2	0	MMR	1	0	0	1	0	0	1	0	0	0	0	0	Thimerosal	0	0	1	0	0	0	0	0	0	0	0	0	0	0
37	https://buzzorange.com/2016/04/07/mmr-vaccine-and-autism/	N	1	1	1	1	4	0	MMR	1	0	0	1	0	0	1	Neurological side effects	0	0	0	0	0	0	0	0	0	0	0	0	0	0	0	0	1	Vaxxed: From Cover-Up to Catastrophe	0
38	http://www.forbeschina.com/review/201204/0016345.shtml	N	1	1	0	1	3	0	Vaccines	1	0	0	1	0	0	1	0	0	0	0	0	Thimerosal	0	0	1	0	0	0	0	0	1	0	0	0	Donald Trump vs Bill Gates on Autism and Vaccines	0
39	http://highscope.ch.ntu.edu.tw/wordpress/?tag=%E8%87%AA%E9%96%89%E7%97%87	P	0	1	1	1	3	0	MMR	1	0	0	1	0	0	1	0	0	0	0	0	0	0	0	0	0	0	0	0	0	0	0	0	0	0	University Education Website
40	http://goldbugbug.tripod.com/mmr.htm	O	0	0	1	0	1	0	MMR	0	0	1	1	1	0	0	Asthma, allergies, food allergies, ear infections, recurrent flu, irritable, digestive problems	0	0	0	0	0	0	0	0	1	1	1	0	0	0	0	0	0	0	0	https://web.archive.org/save/http://goldbugbug.tripod.com/mmr.htm
41	http://www.epochtimes.com/gb/5/7/3/n973488.htm	N	0	1	1	1	3	0	Vaccines	0	1	0	1	0	1	0	0	0	0	0	0	Thimerosal, mercury, aluminium	1	0	0	0	0	0	0	0	0	0	0	0	0	0
42	http://www.ptt01.cc/post_10338	N	0	1	0	1	2	0	Vaccines	1	0	0	1	0	0	1	0	0	0	0	0	0	0	0	0	0	0	0	0	0	0	0	0	0	0	0
43	http://www.cchrchealth.org/sites/default/files/files/s_childhood%20vaccinations.pdf	NP	0	0	0	1	1	0	Chickenpox, DPT, HIB, HAV, HBV, Influenza, MMR, Polio, Rotavirus, Pneumococcal	1	0	0	1	0	0	1	Fatigue, Headache, Pain/swelling at site of injection, Nausea and Vomiting, Fever, Rash	1	1	0	0	0	0	0	0	0	0	0	0	0	0	0	0	0	0	PDF: Online vaccination information
44	https://www.parenting.com.tw/article/5056852-%E9%BB%83%E7%91%BD%E5%AF%A7%EF%BC%9A%E7%96%AB%E8%8B%97%E6%B3%95%E5%BA%AD%E9%A7%81%E5%9B%9E%E5%9B%A0%E7%96%AB%E8%8B%97%E9%80%A0%E6%88%90%E8%87%AA%E9%96%89%E7%97%87%E7%9A%84%E9%97%9C%E8%81%AF/	O	1	1	1	1	4	0	MMR, HBV	1	0	0	1	0	0	1	0	0	0	0	0	Thimerosal	0	0	1	0	0	0	0	0	0	0	0	0	0	Social News and Entertainment
45	http://news.ltn.com.tw/news/world/breakingnews/1567832	N	0	1	1	1	3	0	Vaccines	0	1	0	1	0	1	0	0	0	0	0	0	0	0	0	0	0	0	0	0	0	0	0	0	1	Mark Zuckerberg brings daughter for vaccination	0
46	http://tech.ifeng.com/discovery/front/detail_2014_05/21/36430523_0.shtml	N	0	1	1	1	3	0	MMR, DPT	1	0	0	1	0	0	1	0	0	0	0	0	0	0	0	0	0	0	0	0	0	0	0	0	0	0	0
47	http://m.gzhphb.com/article/62/628677.html	N	0	1	1	1	3	0	Vaccines	1	0	0	1	0	0	1	Mild redness, Severe hypersensitivity reactions	0	0	0	0	Thimerosal	0	0	1	0	0	0	0	0	1	0	0	0	Donald Trump	0
48	http://sfshow.bayvoice.net/gb/bayareanews/2016/01/10/21157.htm%E6%89%93%E7%96%AB%E8%8B%97%E6%81%90%E8%87%B4%E8%87%AA%E9%97%AD%E7%97%87%EF%BC%9F-%E7%A5%96%E5%85%8B%E6%9F%8F%E5%B8%A6%E7%88%B1%E5%A5%B3%E6%8E%A5%E7%A7%8D%E5%BC%95%E4%BA%89%E8%AE%AE.html	N	0	1	1	1	3	0	Vaccines	0	1	0	1	0	1	0	0	0	0	0	0	0	0	0	0	0	0	0	0	0	0	0	0	1	Mark Zuckerberg brings daughter for vaccination	0
49	http://www.franklinfoundations.org/tandemserver/default.aspx?PageID=58	NP	0	0	0	1	1	0	Vaccines	0	1	0	1	0	1	0	0	0	0	0	0	0	0	0	0	0	0	0	0	0	0	0	0	0	0	0
50	https://www.youtube.com/watch?v=Yn6hBJjc_Sk	O	1	1	0	1	3	0	Measles, HBV, Influenza, HPV	0	0	1	1	1	0	0	Asthma, Eczema, ADHD, Depression	0	0	0	0	Aluminium, Mercury, Glutamic Acid	1	0	0	0	0	0	0	0	0	0	0	0	0	Youtube video	https://web.archive.org/web/20171205143936/https://www.youtube.com/watch?v=Yn6hBJjc_Sk
51	http://jingyan.baidu.com/article/86112f13935d0f273697876e.html	O	0	1	0	1	2	0	Measles	1	0	0	1	0	0	1	0	0	0	0	0	Thimerosal	0	0	1	0	0	0	0	0	0	0	0	0	Andrew Wakefield	0
52	http://www.channel8news.sg/news8/20150422-lif-autism/1800400.html	N	0	1	1	1	3	0	MMR	1	0	0	1	0	0	1	0	0	0	0	0	0	0	0	0	0	0	0	0	0	0	0	0	0	0	0
53	http://posts.careerengine.us/p/5902779fe573995acf44246f	O	0	1	1	1	3	0	HAV, HBV, HPV, Rotavirus, DTaP, Tdap, Hib, Pneumococcal Vaccine, Inactivated Polio, Influenza, MMR, Varicella, Meningcoccal vaccine	1	0	0	1	0	0	1	Pain and swelling at injection site. Rash, Mild Fever, High Fever, Irritable, Muscle Aches, Febrile seizure, Encephalopathy, GBS	0	0	0	0	Chemical	0	0	1	0	0	0	0	0	0	0	0	0	0	Social News and Entertainment
54	https://www.zhengjian.org/node/225934	N	0	1	0	1	2	0	Vaccines	0	1	0	1	0	1	0	0	0	0	0	0	Thimerosal	0	1	0	0	0	0	0	0	0	0	0	0	0	0
55	http://songshuhui.net/archives/48477	NP	0	1	1	1	3	0	MMR	1	0	0	1	0	0	1	0	0	0	0	0	0	0	0	0	0	0	0	0	0	0	0	0	0	Andrew Wakefield	0
57	http://www.aboutkidshealth.ca/Zh/News/NewsAndFeatures/Pages/Eli-Stone-stirs-up-vaccine-controversy.aspx	NP	1	1	1	1	4	0	Influenza	1	0	0	1	0	0	1	0	0	0	0	0	Thimerosal	0	0	1	0	0	0	0	0	0	0	0	0	0	0
58	http://www.jkb.com.cn/xunyiwenyao/pediatrics/2015/0423/367374.html	N	1	1	1	1	4	0	MMR	1	0	0	1	0	0	1	0	0	0	0	0	0	0	0	0	0	0	0	0	0	0	0	0	0	0	0
59	http://www.mdweekly.com.cn/m/view.php?aid=2102	N	1	1	0	1	3	0	0	1	0	0	1	0	0	1	Fever, Redness, Swelling, Severe hypersensitivity reactions	0	0	0	0	0	0	0	0	0	0	0	0	0	1	0	0	0	Donald Trump	0
60	http://weibo.com/ttarticle/p/show?id=2309404110655492912158	N	1	1	1	1	4	0	MMR,smallpox, cholera, anthrax, rabies, tetanus, HBV, Meningococcal, Influenza vaccine	0	1	0	1	0	1	0	Swelling and pain at injection site, Fever.	0	0	0	0	Mercury, aluminium, Formaldehyde, Phenol	1	0	0	0	0	0	0	0	0	0	0	0	Andrew Wakefield	0
61	http://www.news-medical.net/news/20100913/87/Simplified-Chinese.aspx	N	0	1	1	1	3	1	Vaccines	0	0	1	1	1	0	0	0	0	0	0	0	Mercury	1	0	0	0	0	0	0	0	0	0	0	0	0	0	https://web.archive.org/save/https://www.news-medical.net/news/20100913/87/Simplified-Chinese.aspx
62	https://www.thenewslens.com/article/24873	N	1	1	1	1	4	0	MMR	1	0	0	1	0	0	1	0	0	0	0	0	0	0	0	0	0	0	0	0	0	1	0	0	0	Donald Trump	0
64	https://www.huaglad.com/topimagenews/20161119/268542.html	N	0	1	1	1	3	0	MMR	0	0	1	1	1	0	0	Fever	0	0	0	0	0	0	0	0	1	0	0	0	0	1	0	0	0	Donald Trump, Ben carson, Bill posey	0	https://web.archive.org/save/https://www.huaglad.com/topimagenews/20161119/268542.html
65	http://vaccine-effect.blogspot.com/2015/03/blog-post_57.html	O	1	0	0	1	2	0	smallpox, measles, rubella, BCG, pertussis, polio, tetanus, rabies, influenza, H1N1, HBV	0	1	0	1	0	1	0	Allergy, Paralysis of limbs due to neuropathy	0	0	0	0	Mercury, Formaldehyde, Squalene	0	0	0	0	1	1	0	0	0	0	0	0	0	0
66	http://news.xinhuanet.com/science/2016-03/29/c_135232622.htm	N	0	1	1	1	3	0	DPT, Polio, MMR, Influenza	1	0	0	1	0	0	1	Fever, pain at site of injection	0	0	0	0	Mercury	0	0	1	0	0	0	0	0	0	0	0	0	0	0
67	https://technews.tw/2017/04/08/brain-scans-spot-early-signs-of-autism-in-high-risk-babies/	N	1	1	1	1	4	0	Vaccines	1	0	0	1	0	0	1	0	0	0	0	0	0	0	0	0	0	0	0	0	0	0	0	0	0	0	0
68	https://www.voachinese.com/a/a-21-w2009-03-10-voa87-61332997/1024586.html	N	0	1	0	1	2	0	MMR	0	1	0	1	0	1	0	Death, lifelong disability, chronic diseases	0	0	0	0	0	0	0	0	0	0	0	0	0	0	0	0	0	0	0
69	https://read01.com/LNedyP.html	N	0	1	1	1	3	0	MMR	1	0	0	1	0	0	1	0	0	0	0	0	0	0	0	0	0	0	0	0	0	0	0	0	0	Andrew Wakefield	0
70	http://www.ag88gobo.net/18gobo/7727.html	O	0	1	1	1	3	0	MMR, DPT, HBV, HiB, Polio, BCG, Pneumococcal	1	0	0	1	0	0	1	0	0	0	0	0	0	0	0	0	0	0	0	0	0	0	0	0	0	0	0
71	https://zh-tw.facebook.com/Child.future.168/posts/453425561497541	O	0	1	1	1	3	0	Vaccines	0	0	1	1	1	0	0	0	0	0	0	0	0	0	0	0	0	0	0	0	0	1	0	0	0	Conspiracy theory regarding death and destruction of antivaccine supporters	SNS: Facebook post	https://web.archive.org/web/20171205144229/https://zh-tw.facebook.com/Child.future.168/posts/453425561497541
72	http://hk.on.cc/int/bkn/cnt/news/20150124/bknint-20150124223241600-0124_17011_001.html	N	0	1	1	1	3	0	MMR	1	0	0	1	0	0	1	0	0	0	0	0	0	0	0	0	0	0	0	0	0	0	0	0	0	Children contracting measles after visit to disneyland due to low rates of vaccination	0
73	http://www.hkval.org/%E7%82%BA%E4%BF%9D%E8%AD%B7%E5%B9%BC%E7%AB%A5%E8%80%8C%E6%8B%92%E7%B5%95%E7%96%AB%E8%8B%97%E6%B3%A8%E5%B0%84%E7%9A%84%E5%9B%9B%E5%8D%81%E4%BA%94%E5%80%8B%E7%90%86%E7%94%B1/	NP	0	1	1	1	3	0	smallpox, MMR, DPT, OPV, BCG, HBV, rotavirus	0	0	1	1	1	0	0	Metabolism disorders, Cancer, SIV, childhood jaundice, childhood diabetes, polio, death long term disability, arthritis, disrupts immune system, miscarriage	1	0	0	1	Heavy metals (mercury, aluminium), formaldehyde, cancer causing agents, live genetically modified viruses, viruses from polluted animals, foreign genetic material, hormones, antibiotics, animal serum	1	0	0	0	0	0	0	0	0	0	0	0	0	0	https://web.archive.org/web/20171205144255/http://www.hkval.org/%E7%82%BA%E4%BF%9D%E8%AD%B7%E5%B9%BC%E7%AB%A5%E8%80%8C%E6%8B%92%E7%B5%95%E7%96%AB%E8%8B%97%E6%B3%A8%E5%B0%84%E7%9A%84%E5%9B%9B%E5%8D%81%E4%BA%94%E5%80%8B%E7%90%86%E7%94%B1/
74	http://blog.xuite.net/topnet32/stwotp/13751045	O	1	1	1	1	4	0	Influenza, HBV, BCG, DPT, OPV, HiB, MMR, Japanese encephalitis	0	1	0	1	0	1	0	0	0	0	0	0	Thimerosal	0	1	0	0	0	0	0	0	0	0	0	0	0	0
76	http://www.tulaoshi.com/n/20151117/726196.html	O	0	1	1	1	3	0	MMR, DPT	1	0	0	1	0	0	1	0	0	0	0	0	0	0	0	0	0	0	0	0	0	0	0	0	0	0	Social News and Entertainment
77	http://news.medlive.cn/psy/info-progress/show-62302_60.html	N	0	1	1	1	3	0	MMR, DPT	1	0	0	1	0	0	1	0	0	0	0	0	Mercury, Thimerosal	0	0	1	0	0	0	0	0	0	0	0	0	0	0
78	http://www.bphc.org/whatwedo/infectious-diseases/Infectious-Diseases-A-to-Z/Documents/Fact%20Sheet%20Languages/Vaccination%20Myths%20and%20Facts/Chinese.pdf	G	0	1	0	1	2	0	DTaP, Polio, MMR, Influenza	1	0	0	1	0	0	1	Pain at injection site, Fever	0	0	0	0	Thimerosal	0	0	1	0	0	0	0	0	0	0	0	0	0	PDF: Truths and lies regarding vaccination
81	http://xinwen.hao0039.com/yidalizhongwenxinwen/baidu_yidali/2017/0801/117334.html	N	0	1	1	1	3	0	Vaccines	0	1	0	1	0	1	0	0	0	0	0	0	0	0	0	0	0	0	0	0	0	0	0	0	0	0	0
82	http://pansci.asia/archives/9701	N	1	1	1	1	4	0	Vaccines	1	0	0	1	0	0	1	0	0	0	0	0	0	0	0	0	0	0	0	0	0	0	0	0	0	0	0
84	http://www.positivepartnerships.com.au/sites/default/files/myths_and_facts_simpchinese.pdf	G	0	0	0	1	1	0	Vaccines	1	0	0	1	0	0	1	0	0	0	0	0	0	0	0	0	0	0	0	0	0	0	0	0	0	0	PDF: Truths and Lies about autism
85	http://www.specialkidsonesource.com/index.aspx?pageid=2525686	C	0	1	0	1	2	0	Meningococcal, HBV, BCG, Polio, HiB, DPT	0	0	1	1	1	0	0	0	0	0	0	0	0	0	0	0	0	1	1	0	0	0	0	1	0	Personal experience with child	0	https://web.archive.org/save/https://www.specialkidsonesource.com/index.aspx?pageid=2525686
86	http://www.science-weekly.cn/skhtmlnews/2015/7/2955.html	N	0	1	1	1	3	0	MMR, DPT	1	0	0	1	0	0	1	Swelling, redness and lumps at injection site, Immediate hypersensitivity reactions, Fever, Febrile convulsions	0	0	0	0	Thimerosal, Aluminium	0	0	1	0	0	0	0	0	0	0	0	0	0	0
87	https://www.sydneytoday.com/content-1451379	N	0	1	1	1	3	0	Vaccines	0	1	0	1	0	1	0	Cancer	0	0	0	0	0	0	0	0	0	0	0	0	0	1	0	0	0	Pauline Hanson supporting link between autism and vaccine	0
88	http://news.mingpao.com/pns/dailynews/web_tc/article/20160328/s00014/1459100546324	N	0	1	1	1	3	0	Vaccines	1	0	0	1	0	0	1	0	0	0	0	0	0	0	0	0	0	0	0	0	0	0	0	0	1	Vaxxed: From Cover-Up to Catastrophe; Robert De Niro; Andrew Wakefield	0
89	http://www.safbaby.org.cn/?p=15920	HP	0	1	0	1	2	0	MMR, Influenza, Rotavirus, Chickenpox, DPT, HBV, Polio	0	0	1	1	1	0	0	0	0	0	0	0	Mercury, Thimerosal, Aluminium, ether	1	0	0	1	1	0	1	0	0	0	0	1	Jenny McCarthy; Genevieve Lemal	0	https://web.archive.org/save/http://www.safbaby.org.cn/?p=15920
90	http://www.enanyang.my/news/20170701/%E5%8C%BB%E5%AD%A6%E6%8A%80%E6%9C%AF%E4%B8%8E%E7%A4%BE%E4%BC%9A%E5%AF%BC%E8%AE%BAbr-%E7%96%AB%E8%8B%97%E6%81%90%E6%85%8C%E5%BC%95%E4%BA%89%E8%AE%AE/	N	1	1	1	1	4	0	DPT, Polio, MMR, Influenza	1	0	0	1	0	0	1	0	0	0	0	0	Mercury	0	0	1	0	1	0	0	1	1	0	0	0	Donald Trump	0
91	https://www.douban.com/note/576621443/	O	0	1	0	1	2	0	MMR	0	1	0	1	0	1	0	0	0	0	0	0	0	0	0	0	0	0	0	0	0	0	0	0	0	Andrew Wakefield	SNS: Douban
92	http://www.autism.hk/biomed/toxtic.htm	NP	0	1	1	1	3	0	DTP, HiB, HBV	0	1	0	1	0	1	0	0	0	0	0	0	Thimerosal	0	0	1	0	1	0	0	1	0	0	0	0	0	0
93	https://books.google.com.sg/books?id=xxbBU59n3o0C&pg=PA50&lpg=PA50&dq=%E8%87%AA%E9%97%AD%E7%97%87%E7%96%AB%E8%8B%97&source=bl&ots=ny8nnUPj_z&sig=0ngFQN0N8gUrYNPao6Acy36yRUk&hl=en&sa=X&ved=0ahUKEwjl74HsiITWAhWLQI8KHWL8AAAQ6AEI8wUwXA	O	1	1	1	1	4	0	MMR	1	0	0	1	0	0	1	0	0	0	0	0	Thimerosal	0	0	1	0	0	0	0	0	0	0	0	0	0	1 page from google books
94	https://www.nuh.com.sg/wbn/slot/u1753/Patients%20and%20Visitors/Media%20Articles/Oct%2009/24th%20LHZB.pdf	P	1	1	0	1	3	0	MMR, DPT, Polio, Pneumococcal, Chicken pox, BCG, Rotavirus, Influenza, HiB, HBV	1	0	0	1	0	0	1	0	1	1	0	0	0	0	0	0	0	0	0	0	0	0	0	0	0	Andrew Wakefield	PDF: How many vaccinations should your child get?
95	http://www.hnxwm.com/html/xwzx/gn/3358.html	C	0	1	0	1	2	0	MMR	1	0	0	1	0	0	1	0	0	0	0	0	0	0	0	0	0	0	0	0	0	0	0	0	0	Andrew Wakefield	0
96	http://www.chinanews.com/jk/2013/04-02/4698046.shtml	N	0	1	1	1	3	0	HBV, MMR	1	0	0	1	0	0	1	0	0	0	0	0	0	0	0	0	0	0	0	0	0	0	0	0	0	0	0
99	http://news.uschinapress.com/2017/0523/1107088.shtml	N	1	1	1	1	4	0	Vaccines	1	0	0	1	0	0	1	0	0	0	0	0	0	0	0	0	0	0	0	0	0	0	0	0	0	0	0
100	http://www.ifuun.com/a20161119613825/	O	0	1	1	1	3	0	Influenza, MMR	1	0	0	1	0	0	1	0	0	0	0	0	Thimerosal	0	0	1	0	0	0	0	0	1	0	0	0	Donald Trump; Andrew Wakefield	Social News and Entertainment
101	http://www.fam101.com/%E6%B4%AA%E4%B9%8B%E9%9F%BB%EF%BC%9A%E5%B9%BC%E7%AB%A5%E6%8E%A5%E7%A8%AE%E7%96%AB%E8%8B%97-%E5%BC%95%E8%B5%B7%E8%87%AA%E9%96%89%E7%97%87%EF%BC%9F/	O	1	0	0	1	2	0	MMR	1	0	0	1	0	0	1	0	0	0	0	0	Thimerosal	0	0	0	0	0	0	0	0	0	0	0	0	Andrew Wakefield	Social News and Entertainment
102	http://www.chinacdc.cn/gwxx/201603/t20160331_128318.html	G	1	0	1	1	3	0	MMR	1	0	0	1	0	0	1	0	0	0	0	0	0	0	0	0	0	0	0	0	0	0	0	0	0	Andrew Wakefield	0
103	http://baby.163.com/09/0731/12/5FI701VO00262HSO.html	N	0	1	1	1	3	0	HBV, MMR	0	0	1	1	1	0	0	Gastrointestinal Disease, Immune dysregulation, Nutritional imbalances, Physical weakness	0	0	0	0	Thimerosal	1	0	0	1	1	1	0	0	0	0	0	0	Andrew Wakefield	0	https://web.archive.org/web/20171205144530/http://baby.163.com/09/0731/12/5FI701VO00262HSO.html
104	http://www.awaker.cn/106068.html	O	0	1	1	1	3	0	MMR	0	0	1	1	1	0	0	0	0	0	0	0	0	0	0	0	1	0	0	0	0	1	0	0	0	Donald Trump, Ben carson, Bill posey	Social News and Entertainment	https://web.archive.org/save/http://www.awaker.cn/106068.html
106	http://xysblogs.org/fangzhouzi/archives/8210	O	0	1	1	1	3	0	MMR, Pertussis, HBV	1	0	0	1	0	0	1	0	0	0	0	0	Thimerosal	0	0	1	0	0	0	0	0	0	0	0	0	Andrew Wakefield	0
107	http://www.mypsy365.com/article/1009	O	0	1	1	1	3	0	Vaccines	1	0	0	1	0	0	1	0	0	0	0	0	0	0	0	0	0	0	0	0	0	0	0	0	0	0	Social News and Entertainment
108	http://m.wanhuajing.com/d350621	O	0	1	1	1	3	0	DPT, DTaP, IPV, MMR, Smallpox	1	0	0	1	0	0	1	0	1	1	0	0	0	0	0	0	0	0	0	0	0	0	0	0	0	0	Social News and Entertainment
109	http://www.haodf.com/zhuanjiaguandian/zhangyueheng_644405615.htm	HP	1	1	0	1	3	0	MMR	0	1	0	1	1	0	0	0	0	0	0	0	Thimerosal	1	0	0	1	0	0	0	0	0	0	0	0	Andrew Wakefield	0
110	https://anntw.com/articles/20160111-d5a0	N	1	1	1	1	4	0	MMR	1	0	0	1	0	0	1	0	0	0	0	0	0	0	0	0	0	0	0	0	0	0	0	0	1	Mark Zuckerberg brings daughter for vaccination	0
111	http://dxy.com/column/4659	HP	1	1	1	1	4	0	MMR, BCG, HBV, Polio,	1	0	0	1	0	0	1	Localised swelling and pain, fever, diarrhea, rashes. Localised infection, aseptic abscess, hysteria, angioneurotic edema, anaphylaxis	0	0	0	0	0	0	0	0	0	0	0	0	0	0	0	0	0	Andrew Wakefield	0
112	http://new.elimautism.org/thread-764141-1-1.html	O	0	1	0	1	2	0	MMR, HBV, DPT	0	0	1	1	0	1	0	0	0	0	0	0	0	0	0	0	1	0	0	0	0	0	0	1	0	Personal experience with child	0	x
113	http://www.ccyp.com/ccypContents?content_id=120797	O	0	1	1	1	3	0	MMR, Polio, Chicken Pox, DPT, HiB	1	0	0	1	0	0	1	0	0	0	0	0	0	0	0	0	0	0	0	0	0	0	0	0	1	Hannah Poling court ruling (Others); Jim Carrey (Celebrities); Andrew Wakefield (Authors)	0
114	http://www.ptcdc.sh.cn/detail.asp?article_id=3849	G	0	1	1	1	3	0	Influenza, MMR	1	0	0	1	0	0	1	0	0	0	0	0	Thimerosal	0	0	1	0	0	0	0	0	0	0	0	1	Andrew Wakefield; Vaxxed: From Cover-Up to Catastrophe	0
115	http://www.ljdrc.com/html//kangfushequ/2016/0323/386.html	P	0	1	0	1	2	0	MMR	1	0	0	1	0	0	1	0	0	0	0	0	0	0	0	0	0	0	0	0	0	0	0	0	0	0	Website of a rehabilitation centre
116	http://blog.creaders.net/u/622/201007/65469.html	O	1	1	0	1	3	0	Vaccines	0	1	0	1	1	0	0	0	0	0	0	0	Mercury	1	0	0	1	0	0	0	0	0	0	0	0	0	0
117	http://www.baby-kingdom.com/forum.php?mod=viewthread&tid=11678410	O	0	1	1	1	3	0	Vaccines	0	0	1	1	1	0	0	Fever, Asthma	0	0	0	0	0	0	0	0	0	0	0	0	0	0	0	1	0	Personal view - Conspiracy theory between pharmaceuticals and healthcare sector, Maids' experience with child, Italian court judgement on link of vaccine with autism	0	https://web.archive.org/save/http://www.baby-kingdom.com/forum.php?mod=viewthread&tid=11678410
119	http://jandan.net/2017/05/11/vaccine-myths.html	O	1	1	1	1	4	0	MMR, Influenza	1	0	0	1	0	0	1	0	0	0	0	0	Thimerosal	0	0	1	0	0	0	0	0	0	0	0	0	Andrew Wakefield; Vaxxed: From Cover-Up to Catastrophe	Social News and Entertainment
120	http://www.xys.org/xys/netters/Fang-Zhouzi/xinhua/measles.txt	O	1	1	1	1	4	0	MMR	1	0	0	1	0	0	1	0	1	1	0	0	0	0	0	0	0	0	0	0	0	0	0	0	0	0	Txt document
121	http://www.zyjishi.com/article/view/?cat_id=5481822c7bfc3bfd408b53a4&article_id=567133517bfc3b733d8b68d5	HP	0	1	1	1	3	0	Vaccines	0	0	1	1	1	0	0	Fatiue, Irritable, Fever, Rash, Encephalitis	0	0	0	0	0	0	0	0	0	0	0	0	0	0	0	0	0	Hannah Poling court ruling(Others)	0	https://web.archive.org/save/http://www.zyjishi.com/article/view/?cat_id=5481822c7bfc3bfd408b53a4&article_id=567133517bfc3b733d8b68d5
123	https://www.shenwaiyi.com/posts/x000459	HP	0	1	0	1	2	0	Vaccines	1	0	0	0	0	0	0	Fever, Sore throat, Redness and swelling at sit of injection, headahce, dizziness, fatigue, loss of apetite. Severe hypersensitivity reactions, neurological side effects	0	0	0	0	0	0	0	0	0	0	0	0	0	0	0	0	0	0	0
124	http://www.ew9z.com/zibizheng-yuanyin.html	HP	1	0	0	1	2	0	Vaccines	0	0	1	1	1	0	0	0	0	0	0	0	0	0	0	0	0	0	0	0	0	0	0	0	0	0	0	https://web.archive.org/save/http://www.ew9z.com/zibizheng-yuanyin.html
125	https://siufeiball.com/2014/08/04/%E5%AE%B6%E9%95%B7%E5%8F%8D%E7%96%AB%E8%8B%97%EF%BC%8C%E8%AB%8B%E5%B0%8D%E5%BE%97%E4%BD%8F%E4%B8%8B%E4%B8%80%E4%BB%A3/	O	0	1	1	1	3	0	MMR	1	0	0	1	0	0	1	0	0	0	0	0	Thimerosal	0	0	1	0	1	0	0	1	0	0	0	0	Andrew Wakefield	0
126	http://zibi123.com/news/19.html	HP	0	1	0	1	2	0	MMR	1	0	0	1	0	0	1	0	0	0	0	0	Thimerosal	0	0	1	0	0	0	0	0	0	0	0	0	0	0
127	http://www.yeemiao.com/momlesson/article-detail-2176	HP	0	1	1	1	3	0	0	0	0	0	0	0	0	0	0	0	0	0	0	0	0	0	0	0	0	0	0	0	0	0	0	0	0	0
128	http://www.psychspace.com/psych/viewnews-6887	O	0	1	1	1	3	0	MMR	1	0	0	1	0	0	1	0	0	0	0	0	0	0	0	0	0	0	0	0	0	0	0	0	0	0	Social News and Entertainment
129	https://www.eduhk.hk/autism/topic1.htm	O	0	0	0	1	1	0	MMR	1	0	0	1	0	0	1	0	0	0	0	0	0	0	0	0	0	0	0	0	0	0	0	0	0	0	University Education Website
131	http://dailynews.sina.com/gb/news/usa/usnews/chinapress/20170508/23597854547.html	N	0	1	1	1	3	0	MMR	1	0	0	1	0	0	1	0	0	0	0	0	0	0	0	0	0	0	0	0	0	0	0	0	0	Andew Wakefield	0
132	http://www.v4.cc/News-4341924.html	O	0	1	1	1	3	0	Vaccines	1	0	0	1	0	0	1	0	0	0	0	0	Thimerosal	0	0	1	0	0	0	0	0	0	0	0	0	0	Social News and Entertainment
133	http://www.nfpeople.com/story_view.php?id=7702	O	1	1	0	1	3	0	Vaccines	1	0	0	1	0	0	1	0	0	0	0	0	0	0	0	0	0	0	0	0	0	0	0	0	0	Andrew Wakefield	Online magazine
134	http://m.biodiscover.com/news/research/655061.html	N	0	1	1	1	3	0	HPV	1	0	0	1	0	0	1	Fever, Swelling	1	1	0	0	Formaldehyde,Thimerosal, Aluminium	0	0	1	0	0	0	0	0	0	0	0	0	0	0
135	http://www.nhfpc.gov.cn/zhuz/jbyfykz/201604/27dd0a88b842431ba7d6b21359af2d41.shtml	G	0	1	0	1	2	0	MMR, OPV	1	0	0	1	0	0	1	0	0	0	0	0	0	0	0	0	0	0	0	0	0	0	0	0	0	Andrew Wakefield; Polio vacc. Campaign in nigeria and rumours of miscarriage	0
136	http://www.oushidai.com/information/pc/3712?local=eu&category=6	O	0	1	1	1	3	0	MMR, Rabies, Anthrax, DPT, Polio, HBV, HiB, Pneumococcal, Meningococcal	0	1	0	1	1	0	0	0	0	0	0	0	Thimerosal	1	0	0	0	0	0	0	0	0	0	0	0	Ferguson-Andre (French court case against pharmaceuticals for causing autism);Andrew Wakefield; Vaxxed: From Cover-Up to Catastrophe	Social News and Entertainment
137	http://www.jiemian.com/article/573536.html	N	1	1	1	1	4	0	MMR	1	0	0	1	0	0	1	0	0	0	0	0	Thimerosal	0	0	1	0	0	0	0	0	0	0	0	0	Andrew Wakefield	0
138	http://www.amaze.org.au/uploads/2012/11/Info-Pack-for-translation-Mandarin.pdf	NP	0	0	0	1	1	0	MMR	1	0	0	1	0	0	1	0	0	0	0	0	0	0	0	0	0	0	0	0	0	0	0	0	0	0	PDF: What is Autism Spectrum Disorder
139	https://init.im/roundtable/20170706-roundtable-science-vaccination/	N	1	1	1	1	4	0	MMR	0	1	0	1	0	0	1	0	0	0	0	0	0	0	0	0	0	0	0	0	0	0	0	0	0	Andrew Wakefield	0
140	http://www.toutiaoabc.com/index.php?act=view&nid=365820	O	0	1	1	1	3	0	MMR	1	0	0	1	0	0	1	0	0	0	0	0	0	0	0	0	0	0	0	0	0	0	0	0	0	0	Social News and Entertainment
141	http://www.kepu.net.cn/gb/sygx_lr/kxdy/201704/t20170405_26832.html	N	1	0	1	1	3	0	MMR	1	0	0	1	0	0	1	0	0	0	0	0	0	0	0	0	0	0	0	0	0	0	0	0	0	Andrew Wakefield	0
143	https://www.chinaelg.com/zh/%E4%B8%80%E4%BD%8D%E5%AE%B6%E9%95%BF%E8%B0%88%E8%AE%BA%E8%87%AA%E9%97%AD%E7%97%87%EF%BC%9A%E5%BE%97%E5%88%B0%E8%AF%8A%E6%96%AD-2/	P	1	0	0	1	2	0	Vaccines	0	1	0	1	0	0	1	0	0	0	0	0	0	0	0	0	0	0	0	0	0	0	0	0	0	0	Social enterprise website
144	http://series888.blogspot.com/2013/12/blog-post_12.html	O	0	1	1	1	3	0	HBV, MMR	0	0	1	1	1	0	0	Gastrointestinal Disease, Immune dysregulation, Nutritional imbalances, Physical weakness	0	0	0	0	Thimerosal	1	0	0	1	1	1	0	0	0	0	0	0	Andrew Wakefield	0	https://web.archive.org/save/http://series888.blogspot.com/2013/12/blog-post_12.html
145	http://bttsjy.com/newsitem/47371	NP	0	1	0	1	2	0	Vaccines	1	0	0	1	0	0	1	0	0	0	0	0	Thimerosal	0	0	1	0	0	0	0	0	0	0	0	0	0	Nonprofit children rehab centre
146	http://www.aoxinyimin.com/a/newslist/azxw/2017/0818/543.html	C	0	0	1	1	2	0	MMR, DPT, DTaP,HiB, IPV, Pneumococcal, Rotavirus, Meningococcal,	1	0	0	1	0	0	1	0	0	0	0	0	0	0	0	0	0	0	0	0	0	0	0	0	0	Andrew Wakefield	0
147	http://www.mingpaocanada.com/healthnet/content.php?artid=5096	HP	0	1	0	1	2	0	BCG, Polio,HBV, DPT, HiB, Influenza, Meningococcal, HAV, Rotavirus	1	0	0	1	0	0	1	Cramps, Fever, Redness and swelling at injection site, loss of apetite, loss of sleep, rashes	0	0	0	0	0	0	0	0	0	0	0	0	0	0	0	0	0	0	0
148	https://weiwenku.net/d/100057886	O	0	1	1	1	3	0	HBV, HAV, Rotavirus, DTaP, Tdap, HiB, Pneumococcal, IPV, OPV, Influenza, MMR, Chicken pox, Meningococcal, HPV,	1	0	0	1	0	0	1	Pain and swelling at injection site, rashes, mild fever. High fever, irritable, muscle aches, febrile convulsions. Encephalopathy, GBS	0	0	0	0	0	0	0	0	0	0	0	0	0	0	0	0	0	0	Social News and Entertainment
149	http://www.alabmed.com/content-153-5473-1.html	HP	0	1	1	1	3	0	MMR, HBV, HAV, Rotavirus, Tdap, HiB, Pneumococcal, Polio, Influenza, Chicken pox,	1	0	0	1	0	0	1	Mild fever, Redness and swelling at injection site, Arm pain. High fever and Febrile convulsions, Severe hypersensitivity reactions	0	0	0	0	Thimerosal, Gelatin	0	0	1	0	0	0	0	0	0	0	0	0	0	0
151	http://www.ikexue.org/archives/16561	N	1	1	0	1	3	0	HBV, MMR, DPT, Meningococcal, Polio	1	0	0	1	0	0	1	0	0	0	0	0	0	0	0	0	0	0	0	0	0	0	0	0	1	Andrew Wakefield; Jenny McCarthy, Jim Carrey, Bill Maher, Robert F. Kennedy Jr, Katie Couric; China HBV vaccine scandal	0
152	http://www.pharmcube.com/news/article/2076	N	0	1	1	1	3	0	MMR	1	0	0	1	0	0	1	0	0	0	0	0	Preservatives	0	0	1	0	0	0	0	0	1	0	0	0	Donald Trump; Andrew Wakefield	0
153	http://www.julia4christ.org/Soul/JSAutism.htm	NP	1	0	1	1	3	0	MMR, DPT	1	0	0	1	0	0	1	0	0	0	0	0	0	0	0	0	0	0	0	0	0	0	0	0	0	0	0
154	http://engine.scichina.com/doi/10.1360/N052015-0108	S	1	1	1	1	4	0	Vaccines	1	0	0	1	0	0	1	0	0	0	0	0	Thimerosal, Proteins and Polysaccharides	0	0	1	0	0	0	0	0	0	0	0	0	0	0
155	http://health.udn.com/health/story/5999/351413	HP	0	1	1	1	3	0	MMR	1	0	0	1	0	0	1	0	0	0	0	0	0	0	0	0	0	0	0	0	0	0	0	0	0	Andrew Wakefield	0
156	http://hyperrate.com/dir.php?eid=27	O	0	1	0	1	2	0	MMR, DPT	0	0	1	1	1	0	0	Swelling of neck lymph nodes	0	0	0	0	Thimerosal, Aluminium, Formaldehyde, Ethylene glycol	1	0	0	0	0	0	0	0	0	0	0	0	Andrew Wakefield	0	https://web.archive.org/save/http://hyperrate.com/dir.php?eid=27
157	http://www.zaobao.com.sg/wencui/politic/story20160324-596554	N	0	1	1	1	3	0	MMR	1	0	0	1	0	0	1	0	0	0	0	0	0	0	0	0	0	0	0	0	0	0	0	0	1	Shandong vaccine scandal (China); Andrew Wakefield; Jim Carrey;	0
158	http://toutiao.china.com/jksy/gundong/13000138/20170124/30208071.html	N	0	1	1	1	3	0	MMR	1	0	0	1	0	0	1	Mild redness and swelling, Fever, Febrile convulsions	0	0	0	0	Thimerosal	0	0	1	0	0	0	0	0	1	0	0	0	Donald Trump	0
159	http://chs.naturalnews.com/chsbuzz_buzz001395.html	HP	0	1	1	1	3	0	Vaccines	0	0	1	1	1	0	0	0	0	0	0	0	Mercury, Heavy metals	1	0	0	0	1	1	0	0	0	0	0	0	0	0	https://web.archive.org/save/http://chs.naturalnews.com/chsbuzz_buzz001395.html
160	http://www.pediatr.org.tw/people/edu_info.asp?id=8	P	1	1	1	1	4	0	HBV	1	0	0	0	0	0	0	0	0	0	0	0	Thimerosal	0	0	1	0	0	0	0	0	0	0	0	0	0	0
161	http://www.hkcfp.org.hk/Upload/Familydoctorsbooks/book3/chapter_3_1.html	P	1	1	1	1	4	0	Influenza, MMR	1	0	0	1	0	0	1	Drug allergy, severe reactions	0	0	0	0	0	0	0	0	0	0	0	0	0	0	0	0	0	0	0
162	https://www.mirrormedia.mg/story/20170320int001/	N	1	1	1	1	4	0	Vaccines	1	0	0	1	0	0	1	0	0	0	0	0	0	0	0	0	0	0	0	0	0	0	0	0	0	0	0
164	http://www.guangming.com.my/node/213409	N	1	1	1	1	4	0	OPV, IPV, DTaP, HiB	1	0	0	1	0	0	1	Fever, redness, swelling	0	0	0	0	Thimerosal	0	0	1	0	0	0	0	0	0	0	0	0	0	0
165	http://www.nature-science.com.cn/index.php?r=section/article&id=240	O	0	1	1	1	3	0	Vaccines	1	0	0	1	0	0	1	0	0	0	0	0	0	0	0	0	0	0	0	0	0	1	0	0	0	Donald Trump	Online magazine
166	https://cn.nytimes.com/health/20120918/c18autism/?mcubz=0	N	1	1	1	1	4	0	Vaccines	1	0	0	1	0	0	1	0	0	0	0	0	0	0	0	0	0	0	0	0	0	0	0	0	0	0	0
167	http://www.autismsupportnetwork.com/news/%E9%A5%AE%E9%A3%9F%E5%8F%AF%E4%BB%A5%E5%B8%AE%E5%8A%A9%E8%87%AA%E9%97%AD%E7%97%87%E5%84%BF%E7%AB%A5%E5%BA%B7%E5%A4%8D	NP	1	1	1	1	4	0	Vaccines	0	1	0	0	0	0	0	0	0	0	0	0	0	0	0	0	0	1	1	0	0	0	0	0	1	Jenny McCarthy	0
168	http://kpzg.people.com.cn/n1/2017/0113/c404390-29019809.html	N	1	1	1	1	4	0	MMR	1	0	0	1	0	0	1	Rashes, Fever, Febrile convulsions, Severe hypersensitivity reactions	0	0	0	0	Thimerosal	0	0	1	0	0	0	0	0	1	0	0	0	Donald Trump	0
169	https://www.hse.ie/eng/health/immunisation/pubinfo/schoolprog/4in1mmr/chinese4n1mmr.pdf	G	1	1	0	1	3	0	DPT, Polio, MMR	1	0	0	1	0	0	1	Pain at injection site, redness or swelling, muscle ache, fever, headache, nausea, rash, parotid swelling	0	0	0	0	0	0	0	0	0	0	0	0	0	0	0	0	0	0	PDF: 4 in1 and MMR vaccines
171	https://hk.answers.yahoo.com/question/index?qid=20071130000051KK01890	O	0	1	1	1	3	0	Vaccines	0	0	1	1	1	0	0	0	0	0	0	0	Thimerosal	1	0	0	0	0	0	0	0	0	0	0	0	Andrew Wakefield	Q&A website	https://web.archive.org/save/https://hk.answers.yahoo.com/question/index?qid=20071130000051KK01890
172	https://www.peopo.org/news/290081	O	0	1	1	1	3	0	Vaccines	0	0	1	1	1	0	0	0	0	0	0	0	0	0	0	0	0	0	0	0	0	0	0	0	0	Stephanie Seneff MIT	Social News and Entertainment	https://web.archive.org/save/https://www.peopo.org/news/290081
173	http://www.gztj1.com/gztjdj/shownews.php?lang=cn&id=211	P	0	1	1	1	3	0	MMR	0	0	1	1	1	0	0	0	0	0	0	0	0	0	0	0	0	0	0	0	0	0	0	0	1	Vaxxed: From Cover-Up to Catastrophe	0	https://web.archive.org/save/http://www.gztj1.com/gztjdj/shownews.php?lang=cn&id=211
174	http://www.dxy.cn/bbs/topic/31061306	O	1	1	1	1	4	0	MMR, DTP	1	0	0	1	0	0	1	Aseptic meningitis, Febrile seizures, thrombocytopenic purpura	0	0	0	0	Mercury, Thimerosal	0	0	0	0	0	0	0	0	0	0	0	0	0	0
175	http://www.023boya.com/news/show-424.aspx	P	0	0	0	1	1	0	MMR	0	1	0	1	0	1	0	0	0	0	0	0	Thimerosal	1	0	0	0	0	0	0	0	0	0	0	0	0	0
176	http://www.0769xiaoyudian.com/cnew/newsView.asp?id=367	NP	0	1	0	1	2	0	MMR, DTP	1	0	0	1	0	0	1	0	0	0	0	0	0	0	0	0	0	0	0	0	0	0	0	0	0	0	0
177	http://m.6park.com/index.php?act=wapnewsContent&nid=239399	N	0	1	1	1	3	0	MMR	1	0	0	1	0	0	1	0	0	0	0	0	0	0	0	0	0	0	0	0	0	0	0	0	0	Andrew Wakefield	0
178	http://www.huarenjie.com/article-347227-1.html	N	0	1	1	1	3	0	DTP, MMR	1	0	0	1	0	1	0	0	0	0	0	0	Thimerosal	0	0	1	0	0	0	0	0	0	0	0	0	0	0
179	http://www.overseaswindow.com/node/12137	O	0	1	1	1	3	0	Vaccines	1	0	0	1	0	0	1	0	0	0	0	0	0	0	0	0	0	0	0	0	0	0	0	0	0	Andrew Wakefield	Online platform for literary and cultural exchange
180	http://www.epoch.org.tw/video/2015/11/18/442	NP	0	0	1	1	2	0	Vaccines	0	0	1	1	1	0	0	Asthma, Eczema, ADHD, Depression	0	0	0	0	0	0	0	0	0	0	0	0	0	0	0	0	0	Stephanie Seneff MIT	0	https://web.archive.org/save/http://www.epoch.org.tw/video/2015/11/18/442
181	http://www.autismpartnership.com.hk/zh/about-autism/cause-prevalence-prognosis-and-recovery/	P	0	0	1	1	2	0	Vaccines	1	0	0	1	0	0	1	0	0	0	0	0	0	0	0	0	0	0	0	0	0	0	0	0	0	0	Commercial - offers services and treatment for ASD
182	http://www.cafsn.org.cn/xwdt/gj/201412/t20141222_530943.html	NP	0	1	1	1	3	0	MMR	1	0	0	1	0	0	1	0	0	0	0	0	0	0	0	0	0	0	0	0	0	0	0	0	0	0	0
183	http://www.publichealth.hscni.net/sites/default/files/Chinese%20(simplified)_Imm_preschool_3_years_4_months_07.2013.pdf	G	0	0	1	1	2	0	MMR, DPT, Polio, HiB, Pneumococcal, Rotavirus, Meningococcal, HPV,	1	0	0	1	0	0	1	Irritable, Mild Fever, Swelling over injection site, rashes, itchiness, anaphylaxis, Febrile convulsions, loss of apetite, encephalitis	1	1	0	0	Thimerosal	0	0	1	0	0	0	0	0	0	0	0	0	0	PDF: Immunisation for pre-school children 3 years and 4 months old
184	http://www.associationpedagogietraditionnelle.djtsishu.com/files/yimiao-de-zhenxiang__jianti.pdf	O	1	0	1	1	3	0	HBV, Meningococcal, MMR, Chicken pox, Influenza, Herpes?	0	0	1	1	1	0	0	Allergies, eczema, arthritis, asthma, infant acid reflux, cancer, childhood diabetes, kidney disease, miscarriage, SIDS, epilepsy, coagulopathy, palpitations, septicaemia, hearing loss, decreased bone mineral density, measles, generalised rashes and allergic reactions	1	0	0	1	Mercury, Aluminium, Animal cells, Formaldehyde, Gelatin, Polysorbate, MSG	1	0	0	1	1	1	0	0	0	0	0	0	0	PDF: The truth about vaccines	https://web.archive.org/web/20171205145359/http://www.associationpedagogietraditionnelle.djtsishu.com/files/yimiao-de-zhenxiang__jianti.pdf
185	http://celinechenyue92.blogspot.com/2016/01/blog-post_10.html	O	1	1	1	1	4	0	BCG, HBV, DTaP, HiB, IPV, MMR, Japanese Encephalitis, HPV	1	0	0	1	0	0	1	Mild fever, redness and swelling at injection site	0	0	0	0	0	0	0	0	0	0	0	0	0	0	0	0	0	0	0
186	http://www.appledaily.com.tw/realtimenews/article/new/20151219/756461/	N	1	1	1	1	4	0	Influenza	0	1	0	0	0	0	0	High fever	1	0	0	1	0	0	0	0	0	0	0	0	0	0	0	0	0	Ruling on mandatory vaccination for new york childcare/kindergarten overturned	0
187	http://www.guancha.cn/JingHuZi/2014_02_25_208391.shtml	N	1	1	1	1	4	0	HBV, MMR, DPT, Meningococcal, Polio	1	0	0	1	0	0	1	0	0	0	0	0	0	0	0	0	0	0	0	0	0	0	0	0	1	Andrew Wakefield; Jenny McCarthy, Jim Carrey, Bill Maher, Robert F. Kennedy Jr, Katie Couric; China HBV vaccine scandal	0
188	https://vimeo.com/216293079	O	0	1	1	1	3	0	MMR	0	0	1	1	1	0	0	0	0	0	0	0	0	0	0	0	0	0	0	0	0	0	0	0	1	Vaxxed: From Cover-Up to Catastrophe	Vimeo - Vaxxed Trailer	https://web.archive.org/save/https://vimeo.com/216293079
189	http://www.zh840.com/Article_detail.asp?Class3ID=3&Articleid=275	P	0	1	0	1	2	0	MMR	1	0	0	1	0	0	1	0	0	0	0	0	0	0	0	0	0	0	0	0	0	0	0	0	0	0	0
190	http://www.waikong.hk/news/meirong/25791.html	HP	1	1	0	1	3	0	0	0	0	0	0	0	0	0	0	0	0	0	0	0	0	0	0	0	0	0	0	0	0	0	0	0	0	0
191	https://www.pressreader.com/china/psychology-and-health/20170411/281595240404609	N	0	1	0	1	2	0	MMR	1	0	0	1	0	0	1	0	0	0	0	0	0	0	0	0	0	0	0	0	0	0	0	0	0	0	0
192	http://lifly0815.pixnet.net/blog/post/339605465--2017-2-9%E3%80%90%E5%B7%9D%E6%99%AE%E7%B8%BD%E7%B5%B1%E8%83%BD%E5%90%A6%E6%91%A7%E6%AF%80%E5%8D%B1%E5%AE%B3%E5%85%A8%E7%BE%8E%E5%85%92%E7%AB%A5%E7%9A%84%E7%96%AB	O	0	1	1	1	3	0	Vaccine	0	0	1	1	1	0	0	0	0	0	0	0	0	0	0	0	1	0	0	0	0	1	0	0	0	Donald Trump	0	https://web.archive.org/save/http://lifly0815.pixnet.net/blog/post/339605465--2017-2-9%E3%80%90%E5%B7%9D%E6%99%AE%E7%B8%BD%E7%B5%B1%E8%83%BD%E5%90%A6%E6%91%A7%E6%AF%80%E5%8D%B1%E5%AE%B3%E5%85%A8%E7%BE%8E%E5%85%92%E7%AB%A5%E7%9A%84%E7%96%AB
193	http://www.xingzhua.com/health/xinli/1388.html	O	0	1	1	1	3	0	MMR	1	0	0	1	0	0	1	0	0	0	0	0	Thimerosal	0	0	1	0	0	0	0	0	0	0	0	0	0	Lifestyle and Fashion website
194	http://column.chinadaily.com.cn/article.php?pid=2233	N	1	1	0	1	3	0	Smallpox, MMR	1	0	0	1	0	0	1	0	1	1	0	0	0	0	0	0	0	0	0	0	0	0	0	0	0	Andrew Wakefield	0
197	http://www.a2zbizonline.com/en/node/2946	C	1	1	1	1	4	0	Vaccines	1	0	0	1	0	0	1	0	0	0	0	0	Mercury	0	0	1	0	1	0	1	0	0	0	0	0	0	0
198	http://world.huanqiu.com/exclusive/2017-06/10782960.html	N	1	1	1	1	4	0	MMR	1	0	0	1	0	0	1	0	0	0	0	0	0	0	0	0	0	0	0	0	0	0	0	0	0	Andrew Wakefield	0
199	http://www.localpresshk.com/2017/06/vaccinec/	N	1	1	1	1	4	0	Polio, MMR	0	0	1	1	1	0	0	0	1	0	0	1	0	0	0	0	0	1	1	0	0	0	0	0	0	Andrew Wakefield	0	x
200	https://books.google.com.sg/books?id=-tMeBAAAQBAJ&pg=PA82&lpg=PA82&dq=%E8%87%AA%E9%97%AD%E7%97%87%E7%96%AB%E8%8B%97&source=bl&ots=Hjg7t_8M1x&sig=1tq3nwmskSVMWq4_j6m9qDVQUJc&hl=en&sa=X&ved=0ahUKEwi59cyPiYTWAhUMs48KHWK0AGo4ZBDoAQirBjBj	O	1	1	1	1	4	0	Vaccines	0	1	0	1	0	1	0	0	0	0	0	0	0	0	0	0	0	0	0	0	0	0	0	0	0	0	Google Books 达尔文的妄想：一个“伟大”的科学笑话: 第二版 pg. 82

## Sheet: Arabic
Ranking	Website	Typology	Author	Date	References	Ownership	JAMA	name	Vax+	vax0	vax-	check	linkAut	aut-	aut0	aut+	oae	Efficacy of vaccine	eff+	eff0	eff-	chemical	chem+	chem0	chem-	combi	cam	cam+	cam0	cam-	politic	relig	Testimonial	Celebrities	name cel	notes	archive
1	http://www.aljazeera.net/news/healthmedicine/2017/4/3/%D9%87%D9%84-%D9%8A%D8%A4%D8%AF%D9%8A-%D8%A7%D9%84%D8%AA%D8%B7%D8%B9%D9%8A%D9%85-%D8%A5%D9%84%D9%89-%D8%A7%D9%84%D8%AA%D9%88%D8%AD%D8%AF	N	0	1	1	1	3	MMR, vaccinations	1	0	0	1	1	0	0	1	0	0	0	0	0	0	0	0	0	0	0	0	0	0	0	0	0	0	0	0	https://web.archive.org/web/20171218164648/https://www.facebook.com/novaxorg/posts/1128990010517557:0
2	http://novax.org/?p=1197	O	1	1	1	1	4	Vaccines	0	0	1	1	1	1	0	0	0	1	0	0	1	Mercury and aluminum, Thimerosal		0	1	0	0	0	0	0	1	1	1	0	0	Topology not clear (Anti-vaccination website)	https://web.archive.org/web/20171218164249/https://novax.org/?p=1197
3	https://sabq.org/%D8%A7%D8%B3%D8%AA%D8%B4%D8%A7%D8%B1%D9%8A-%D8%AA%D9%88%D8%AD%D8%AF-%D9%84%D8%A7-%D8%B9%D9%84%D8%A7%D9%82%D8%A9-%D8%A8%D9%8A%D9%86-%D8%A7%D9%84%D8%AA%D9%88%D8%AD%D8%AF-%D9%88%D8%AA%D8%B7%D8%B9%D9%8A%D9%85-%D8%A7%D9%84%D8%B9%D8%A7%D9%85-%D9%88%D8%A7%D9%84%D9%86%D8%B5%D9%81-%D9%84%D9%84%D8%A3%D8%B7%D9%81%D8%A7%D9%84	N	1	1	0	1	3	MMR	1	0	0	1	1	0	0	1	0	1	1	0	0	0	0	0	0	0	0	0	0	0	0	0	0	0	0	0
4	http://www.gulfkids.com/ar/index.php?action=show_res&r_id=4&topic_id=32	NP	1	1	1	1	4	MMR, vaccinations	1	0	0	1	1	0	0	1	0	1	1	0	0	0	0	0	0	0	0	0	0	0	0	0	0	0	0	0
5	https://arabia.babycenter.com/a5300043/%D8%A7%D9%84%D9%85%D8%AE%D8%A7%D9%88%D9%81-%D8%A7%D9%84%D8%B4%D8%A7%D8%A6%D8%B9%D8%A9-%D8%AD%D9%88%D9%84-%D8%A7%D9%84%D9%84%D9%82%D8%A7%D8%AD%D8%A7%D8%AA-%D8%A3%D9%88-%D8%A7%D9%84%D8%AA%D8%B7%D8%B9%D9%8A%D9%85%D8%A7%D8%AA	O	0	0	0	0	0	MMR, vaccinations	1	0	0	1	1	0	0	1	Simple pain and fever	1	1	0	0	Thimerosal	0	1	0	1	0	0	0	0	0	0	0	0	0	0
6	https://www.hawaaworld.com/showthread.php?t=1026346	O	0	1	0	0	1	MMR	0	1	0	1	1	0	1	0	0	0	0	0	0	0	0	0	0	0	0	0	0	0	0	0	0	0	0	0
7	https://www.youtube.com/watch?v=i4OQtDjfR5E	O	0	1	0	0	1	MMR, vaccinations	0	0	1	1	1	1	0	0	0	0	0	0	0	0	0	0	0	0	0	0	0	0	0	0	0	0	0	0
8	http://www.dailymedicalinfo.com/view-article/%D8%A7%D9%84%D8%AA%D8%B7%D8%B9%D9%8A%D9%85-%D9%88%D8%A7%D9%84%D8%AA%D9%88%D8%AD%D8%AF-%D8%B9%D9%86%D8%AF-%D8%A7%D9%84%D8%A3%D8%B7%D9%81%D8%A7%D9%84-%D9%87%D9%84-%D8%AA%D9%88%D8%AC%D8%AF-%D8%B9%D9%84/	HP	1	0	0	0	1	MMR, vaccinations	1	0	0	1	1	0	0	1	0	0	0	0	0	Thimerosal	0	1	0	0	0	0	0	0	0	0	0	0	0	0
9	https://www.health.gov.il/Arabic/Subjects/pregnancy/Vaccination_of_infants/Pages/No_conection_autism.aspx	G	0	0	1	1	2	MMR, vaccinations	1	0	0	1	1	0	0	1	0	1	1	0	0	0	0	0	0	0	0	0	0	0	0	0	0	0	0	0
10	http://novax.org/?p=1197	O	1	1	1	1	4	Vaccines	0	0	1	1	1	1	0	0	0	1	0	0	1	Mercury and aluminum, Thimerosal		0	1	0	0	0	0	0	1	1	1	0	0	Topology not clear (Anti-vaccination website)
11	http://www.bbc.com/arabic/scienceandtech/2012/08/120808_mmr_website_warning_autism.shtml	N	0	1	0	1	2	MMR	0	1	0	1	1	0	1	0	0	0	0	0	0	0	0	0	0	0	0	0	0	0	0	0	0	0	0	0
12	http://mychildguide.net/articles/index.php?article_id=12515672156353972062&range_id=2&lang=ar	O	0	0	0	1	1	MMR, vaccinations	0	1	0	1	1	0	1	0	0	0	0	0	0	0	0	0	0	0	0	0	0	0	0	0	0	0	0	They mention that is may affect the Cellular mitochondria
13	http://www.t7di.net/vb/showthread.php?t=73925	O	0	1	0	0	1	MMR	0	1	0	1	1	0	1	0	0	0	0	0	0	0	0	0	0	0	0	0	0	0	0	0	0	0	0	0
14	http://forums.3roos.com/3roos287049/	O	0	1	1	0	2	MMR	0	1	0	1	1	0	0	1	0	0	0	0	0	Thimerosal	0	0	1	0	1	1	0	0	0	0	0	0	0	Translated article
15	https://www.kalamee.com/%D9%87%D9%84-%D8%B2%D8%A7%D8%AF-%D9%85%D8%B9%D8%AF%D9%84-%D8%A7%D9%84%D8%AA%D9%88%D8%AD%D8%AF-%D8%B9%D9%86%D8%AF-%D8%A7%D8%B3%D8%AA%D8%AE%D8%AF%D8%A7%D9%85-%D9%84%D9%82%D8%A7%D8%AD-mmr-%D9%84%D9%84%D8%AD%D8%B5%D8%A8%D9%87-%D8%A7%D9%84%D8%A7%D9%84%D9%85%D8%A7%D9%86%D9%89%D8%9F	HP	1	0	1	1	3	MMR	0	1	0	1	1	0	0	1	0	0	0	0	0	0	0	0	0	0	0	0	0	0	0	0	0	0	0	0
16	http://www.alriyadh.com/75573	N	1	1	0	1	3	Vaccines	0	1	0	1	1	0	1	0	0	1	0	1	0	Thimerosal	0	1	0	0	0	0	0	0	0	0	0	0	0	0
17	http://www.alittihad.ae/wajhatdetails.php?id=35146	N	1	1	0	1	3	Vaccines	0	1	0	1	1	0	1	0	0	0	0	0	0	0	0	1	0	0	0	0	0	0	0	0	0	0	0	0
18	http://www.startimes.com/?t=32302630	O	0	1	0	0	1	MMR, vaccinations	0	1	0	1	1	0	1	0	0	0	0	0	0	Mercury	0	0	0	0	1	0	1	0	0	0	0	0	0	0
19	http://www.mbc.net/ar/programs/sabah-al-khair/articles/%D9%81%D9%8A%D8%AF%D9%8A%D9%88---%D8%A7%D8%AA%D9%87%D8%A7%D9%85%D8%A7%D8%AA-%D8%B6%D8%AF-%D9%84%D9%82%D8%A7%D8%AD-MMR-%D8%A8%D8%A7%D9%84%D8%AA%D8%B3%D8%A8%D8%A8-%D9%81%D9%8A-%D8%A7%D9%84%D8%A5%D8%B5%D8%A7%D8%A8%D8%A9-%D8%A8%D9%85%D8%B1%D8%B6-%D8%A7%D9%84%D8%AA%D9%88%D8%AD%D8%AF.html	N	1	1	0	0	2	MMR, vaccinations	0	1	0	1	1	0	1	0	0	0	0	0	0	0	0	0	0	0	0	0	0	0	0	0	0	0	0	0
20	http://www.e-moh.com/vb/t110751/	O	0	1	0	0	1	MMR, vaccinations	0	1	0	1	1	0	1	0	0	0	0	0	0	0	0	0	0	0	0	0	0	0	0	0	0	0	0	0
21	https://www.facebook.com/novaxorg/posts/1128990010517557:0	O	1	1	1	1	4	MMR	0	0	1	1	1	1	0	0	0	1	0	0	1	Mercury	0	0	1	1	0	0	0	0	1	1	1	1	0	0
22	https://ar-ar.facebook.com/notes/%D9%85%D8%B7%D8%A7%D9%84%D8%A8-%D8%A7%D8%B3%D8%B1-%D8%A7%D8%B7%D9%81%D8%A7%D9%84-%D8%A7%D9%84%D8%AA%D9%88%D8%AD%D8%AF/%D9%85%D9%82%D8%A7%D9%84%D8%A9-%D8%A3%D8%AC%D9%86%D8%A8%D9%8A%D8%A9-%D9%84%D9%81%D8%AA%D8%AA-%D9%86%D8%B8%D8%B1%D9%8A-%D8%A3%D8%B4%D8%B1%D9%81-%D8%B9%D9%84%D9%89-%D8%AA%D8%B1%D8%AC%D9%85%D8%AA%D9%87%D8%A7-%D8%A7%D9%84%D9%85%D8%B1%D9%83%D8%B2-%D8%A7…	O	0	1	0	0	1	MMR, vaccinations	0	1	0	1	1	0	1	0	0	0	0	0	0	Mercury	0	1	0	0	0	0	0	0	0	0	0	0	0	0
23	https://www.nhs.uk/Conditions/MMR/Documents/arabic[1].pdf	G	0	0	0	1	1	MMR	1	0	0	1	1	0	0	1	0	1	1	0	0	0	0	0	0	1	0	0	0	0	0	0	0	0	0	0
24	http://www.futuretvnetwork.com/%D9%87%D9%84-%D9%8A%D8%A4%D8%AF%D9%8A-%D8%A7%D9%84%D8%AA%D8%B7%D8%B9%D9%8A%D9%85-%D8%A5%D9%84%D9%89-%D8%A7%D9%84%D8%AA%D9%88%D8%AD%D8%AF%D8%9F/	N	0	1	0	1	2	MMR, vaccinations	0	1	0	1	1	0	0	1	0	0	0	0	0	0	0	0	0	0	0	0	0	0	0	0	0	0	0	0
26	https://ar.wikipedia.org/wiki/%D8%AC%D8%AF%D9%84_%D9%84%D9%82%D8%A7%D8%AD_%D8%A7%D9%84%D8%AD%D8%B5%D8%A8%D8%A9_%D9%88%D8%A7%D9%84%D9%86%D9%83%D8%A7%D9%81_%D9%88%D8%A7%D9%84%D8%AD%D8%B5%D8%A8%D8%A9_%D8%A7%D9%84%D8%A3%D9%84%D9%85%D8%A7%D9%86%D9%8A%D8%A9	O	0	0	1	1	2	MMR	0	1	0	1	1	0	1	0	0	0	0	0	0	0	0	0	0	0	0	0	0	0	0	0	0	0	0	0
27	https://twitter.com/dr_alrahili/status/786270699438665729?lang=ar	O	1	1	0	0	2	0	0	1	0	1	1	0	0	1	0	0	0	0	0	0	0	0	0	0	0	0	0	0	0	0	0	0	0	0
28	https://saudidad.com/2016/12/17/%D9%87%D9%84-%D8%A7%D9%84%D8%AA%D8%B7%D8%B9%D9%8A%D9%85%D8%A7%D8%AA-%D8%AA%D8%B3%D8%A8%D8%A8-%D9%85%D8%B1%D8%B6-%D8%A7%D9%84%D8%AA%D9%88%D8%AD%D8%AF%D8%9F-%D9%82%D8%B5%D8%A9-%D8%A3%D9%83%D8%A8%D8%B1/	HP	1	1	0	1	3	MMR	1	0	0	1	1	0	0	1	0	1	1	0	0	0	0	0	0	0	0	0	0	0	0	0	0	0	0	0
29	http://www.huffpostarabi.com/2016/03/28/story_n_9526066.html	N	0	1	1	1	3	MMR, vaccinations	0	1	0	1	1	0	0	1	Simple pain or fever	0	0	0	0	0	0	0	0	0	0	0	0	0	0	0	0	0	0	0
30	http://www.akhbarak.net/news/2017/04/03/10669684/articles/24869849/%D9%87%D9%84-%D9%8A%D8%A4%D8%AF%D9%8A-%D8%A7%D9%84%D8%AA%D8%B7%D8%B9%D9%8A%D9%85-%D8%A5%D9%84%D9%89-%D8%A7%D9%84%D8%AA%D9%88%D8%AD%D8%AF%D8%9F	N	0	1	1	1	3	MMR, vaccinations	1	0	0	1	1	0	0	1	0	0	0	0	0	0	0	0	0	0	0	0	0	0	0	0	0	0	0	0
31	http://real-sciences.com/%D8%B9%D9%84%D9%85-%D8%A7%D9%84%D8%A7%D8%AD%DB%8C%D8%A7%D8%A1/%D8%A7%D9%84%D8%B7%D8%A8-%D9%88%D8%A8%D9%8A%D9%88%D9%84%D9%88%D8%AC%D9%8A%D8%A7-%D8%A7%D9%84%D8%A7%D9%86%D8%B3%D8%A7%D9%86/%D8%AE%D8%B1%D8%A7%D9%81%D8%A9-%D8%A7%D9%84%D8%B9%D9%84%D8%A7%D9%82%D8%A9-%D8%A8%D9%8A%D9%86-%D9%84%D9%82%D8%A7%D8%AD-%D8%A7%D9%84%D8%AD%D8%B5%D8%A8%D8%A9-%D9%88%D8%A7%D9%84%D8%AA%D9%88%D8%…	O	1	1	0	1	3	0	0	1	0	1	0	0	0	0	0	0	0	0	0	0	0	0	0	0	0	0	0	0	0	0	0	0	0	0
32	http://www.dubaipost.ae/ar/education-and-innovation/2017-05-22-1.1840	O	1	1	0	1	3	MMR, vaccinations	1	0	0	1	1	0	0	1	0	1	1	0	0	0	0	0	0	0	0	0	0	0	0	0	0	0	0	0
33	http://www.garidat-alnasr.com/index.php/news/show/egypt-news/6375/%D8%A7%D9%84%D8%B3%D9%85-%D9%81%D9%8A-%D8%A7%D9%84%D9%84%D9%82%D8%A7%D8%AD-:-%D8%A7%D9%84%D8%AA%D8%B7%D8%B9%D9%8A%D9%85-%D8%B3%D8%A8%D8%A8-%D8%A7%D9%84%D8%AA%D9%88%D8%AD%D8%AF-%D9%88%D8%A7%D9%84%D8%B3%D8%B1%D8%B7%D8%A7%D9%86-%D9%88%D9%85%D9%86-%D9%8A%D9%83%D8%B4%D9%81-%D8%A7%D9%84%D8%AD%D9%82%D9%8A%D9%82%D8%A9-%D9%8A%D9%85%D9%88%D8…	N	1	1	1	1	4	Vaccines	0	0	1	1	1	1	0	0	0	1	0	0	1	Nagalase, mercury	0	0	1	0	0	0	0	0	0	0	0	1	Trump	0
36	https://arabic.cnn.com/scitech/2014/08/28/irpt-cdc-autism-vaccine-study	N	0	1	0	1	2	MMR, vaccinations	0	1	0	1	1	0	1	0	0	0	0	0	0	0	0	0	0	0	0	0	0	0	0	0	0	0	0	0
37	http://www.alarab.co.uk/article/%D8%B5%D8%AD%D8%A9/107770/%D8%A7%D9%84%D8%AA%D8%B7%D8%B9%D9%8A%D9%85%D8%A7%D8%AA-%D9%83%D8%A7%D9%84%D8%A3%D8%AF%D9%88%D9%8A%D8%A9-%D9%84%D9%8A%D8%B3%D8%AA-%D8%A2%D9%85%D9%86%D8%A9-%D9%84%D9%83%D9%86%D9%87%D8%A7-%D8%B6%D8%B1%D9%88%D8%B1%D9%8A%D8%A9	N	0	1	0	1	2	Vaccines	0	1	0	1	1	0	0	1	Simple pain and fever	0	0	0	0	0	0	0	0	0	0	0	0	0	0	0	0	1	0	0
38	http://www.alkawnnews.com/print/94986	N	0	0	0	1	1	Vaccines	0	1	0	1	1	0	1	0	0	1	0	1	0	Mercury, aluminium	0	1	0	0	0	0	0	0	0	0	0	0	0	0
39	https://alwaan.me/%D8%B9%D8%A7%D9%84%D9%90%D9%85-%D8%B5%D8%BA%D9%8A%D8%B1-%D9%8A%D8%B4%D8%B1%D8%AD-%D8%A7%D9%84%D8%B9%D9%84%D8%A7%D9%82%D8%A9-%D8%A8%D9%8A%D9%86-%D8%A7%D9%84%D8%AA%D8%B7%D8%B9%D9%8A%D9%85-%D9%88%D8%A7/	HP	0	1	0	0	1	Vaccines	1	0	0	1	1	0	0	1	0	1	1	0	0	0	0	0	0	0	0	0	0	0	0	0	0	1	Ashton Kutcher	0
40	https://www.sehaonline.com/news/single/%D8%AA%D8%B7%D8%B9%D9%8A%D9%85-%D8%A7%D9%84%D8%A3%D8%B7%D9%81%D8%A7%D9%84-%D9%84%D8%A7-%D9%8A%D8%B3%D8%A8%D8%A8-%D8%A7%D9%84%D8%AA%D9%88%D8%AD%D8%AF	HP	0	1	0	0	1	Vaccines	0	1	0	1	1	0	0	1	0	0	0	0	0	0	0	0	0	0	0	0	0	0	0	0	0	0	0	0
41	http://www.hiamag.com/%D9%85%D9%86%D9%88%D8%B9%D8%A7%D8%AA/%D8%A7%D9%84%D8%A3%D9%85-%D9%88-%D8%A7%D9%84%D8%B7%D9%81%D9%84/468201-%D9%85%D8%B9%D8%AA%D9%82%D8%AF%D8%A7%D8%AA-%D8%AE%D8%A7%D8%B7%D8%A6%D8%A9-%D8%B9%D9%86-%D8%A7%D9%84%D8%AA%D9%88%D8%AD%D8%AF	N	1	1	0	0	2	Vaccines	0	1	0	1	1	0	0	1	0	0	0	0	0	0	0	0	0	0	0	0	0	0	0	0	0	0	0	0
42	http://www.alwatan.com.sa/Nation/News_Detail.aspx?ArticleID=258911&CategoryID=3	N	1	1	0	1	3	Vaccines	1	0	0	1	1	0	0	1	0	1	1	0	0	Thimerosal	0	0	1	0	0	0	0	0	0	0	0	0	0	0
44	https://www.epistemonikos.org/ar/documents/88db13be1ba6042a78b30ea2fb609f6126996877	SJ	1	1	1	1	4	0	0	1	0	1	1	0	0	1	0	0	0	0	0	Thimerosal	0	0	1	0	0	0	0	0	0	0	0	0	0	0
45	https://justpaste.it/falsif	O	0	0	0	0	0	Vaccines	0	1	0	1	1	0	0	1	0	0	0	0	0	Mercury	0	0	1	0	0	0	0	0	0	0	0	0	0	0
46	https://www.webteb.com/articles/%D9%84%D9%85%D8%A7%D8%B0%D8%A7-%D9%8A%D8%B9%D8%AA%D8%A8%D8%B1-%D8%AA%D8%B7%D8%B9%D9%8A%D9%85-%D8%A7%D9%84%D8%A7%D8%B7%D9%81%D8%A7%D9%84-%D8%A7%D9%85%D8%B1%D8%A7-%D9%87%D8%A7%D9%85%D8%A7_1072	HP	0	1	1	1	3	Vaccines	1	0	0	1	1	0	0	1	Simple pain and fever	1	1	0	0	Mercury	0	1	0	1	0	0	0	0	0	0	0	0	0	0
48	http://kw.derwaza.cc/Home/Details/58ac9a648c42533b88860bb2_2	N	1	1	0	1	3	MMR, vaccinations	0	1	0	1	1	0	1	0	0	0	0	0	0	0	0	0	0	0	0	0	0	0	0	0	0	0	0	0
50	https://childclinic.net/%D8%A3%D8%B3%D8%A8%D8%A7%D8%A8-%D8%A7%D9%84%D8%AA%D9%88%D8%AD%D8%AF-%D8%B9%D9%86%D8%AF-%D8%A7%D9%84%D8%A3%D8%B7%D9%81%D8%A7%D9%84/	HP	1	1	1	1	4	Vaccines	0	1	0	1	1	0	0	1	0	0	0	0	0	Thimerosal	0	1	0	0	0	0	0	0	0	0	0	0	0	0
52	http://www.immunize.org/catg.d/p4016-20.pdf	NP	0	0	0	1	1	Vaccines	1	0	0	1	0	0	0	0	0	1	1	0	0	0	0	0	0	0	0	0	0	0	0	0	0	0	0	About vaccines
53	http://www.albiladdaily.com/articles/%D9%88%D8%A7%D9%82%D8%B9-%D8%A7%D9%84%D8%AA%D9%88%D8%AD%D8%AF-%D9%88%D9%85%D8%B3%D8%A8%D8%A8%D8%A7%D8%AA%D9%87-2/	N	1	0	0	1	2	MMR, vaccinations	0	1	0	1	1	0	1	0	0	0	0	0	0	Mercury	0	1	0	0	0	0	0	0	0	0	0	0	0	0
54	https://alsaibie.me/2017/02/08/%D8%A7%D9%84%D8%AA%D8%B7%D8%B9%D9%8A%D9%85-%D9%88%D8%A7%D9%84%D8%AA%D9%88%D8%AD%D8%AF-%D8%B1%D8%B3%D8%A7%D9%84%D8%A9-%D9%85%D9%86-%D8%A3%D8%A8/	O	1	1	1	1	4	MMR, vaccinations	1	0	0	1	1	0	0	1	0	0	0	0	0	Thimerosal	1	0	0	0	0	0	0	0	0	0	0	0	0	0
55	http://www.noonpost.org/content/5770	N	0	1	0	1	2	MMR, vaccinations	1	0	0	1	1	0	0	1	Simple pain and fever	1	1	0	0	0	0	0	0	0	0	0	0	0	0	0	0	0	0	0
56	http://rotana.net/%D9%84%D9%85%D8%A7%D8%B0%D8%A7-%D9%86%D8%AF%D9%85-%D8%A7%D9%84%D9%85%D9%85%D8%AB%D9%84-%D8%B1%D9%88%D8%A8%D8%B1%D8%AA-%D8%AF%D9%8A-%D9%86%D9%8A%D8%B1%D9%88-%D8%B9%D9%84%D9%89-%D8%B3%D8%AD%D8%A8-%D9%87/	O	0	0	0	1	1	Vaccines	0	1	0	1	1	0	1	0	0	0	0	0	0	0	0	0	0	0	0	0	0	0	0	0	0	1	Robert De Niro	0
57	http://ramallah.news/post/78642/%D8%AA%D8%B1%D9%83-%D8%A7%D9%84%D8%B7%D9%81%D9%84-%D8%A3%D9%85%D8%A7%D9%85-%D8%A7%D9%84%D8%AA%D9%84%D9%81%D8%B2%D9%8A%D9%88%D9%86-%D8%A8%D8%B9%D8%A7%D9%85%D9%87-%D8%A7%D9%84%D8%A3%D9%88%D9%84-%D9%8A%D8%B2%D9%8A%D8%AF-%D8%AE%D8%B7%D8%B1-%D8%A7%D9%84%D8%AA%D9%88%D8%AD%D8%AF	N	0	1	0	1	2	MMR, vaccinations	0	1	0	1	1	0	0	1	0	0	0	0	0	0	0	0	0	0	0	0	0	0	0	0	0	0	0	0
59	https://www.syr-res.com/article/1367.html	P	0	0	1	1	2	MMR, vaccinations	1	0	0	1	1	0	0	1	0	1	1	0	0	Thimerosal	0	0	1	0	0	0	0	0	0	0	0	0	0	0
62	http://lkl-da2-dawa2.blogspot.com/2017/04/blog-post.html	O	1	0	0	0	1	MMR	0	1	0	1	1	1	0	0	0	1	0	1	0	Aluminium	0	0	1	1	1	1	0	0	0	0	0	0	0	0
64	http://www.al-sharq.com/news/details/449073	N	1	1	0	1	3	MMR	0	1	0	1	1	0	0	1	0	1	0	1	0	Murcury	0	0	0	1	0	0	0	0	0	0	0	0	0	0
65	https://www.sasapost.com/translation/10myths-autistic-tired-of/	N	1	1	0	1	3	Vaccines	0	1	0	1	1	0	0	1	0	0	0	0	0	0	0	0	0	0	0	0	0	0	0	0	0	0	0	0
66	http://mawdoo3.com/%D9%85%D8%B7%D8%B9%D9%88%D9%85_%D8%B4%D9%84%D9%84_%D8%A7%D9%84%D8%A3%D8%B7%D9%81%D8%A7%D9%84	O	1	1	0	0	2	0	0	1	0	1	0	0	0	0	Simple pain and fever	0	0	0	0	0	0	0	0	0	0	0	0	0	0	0	0	0	0	about polio
67	http://www.dotmsr.com/details/392276/8-%D8%A3%D8%B4%D9%8A%D8%A7%D8%A1-%D9%84%D8%A7-%D8%AA%D8%B9%D8%B1%D9%81%D9%87%D8%A7-%D8%B9%D9%86-%D8%A7%D9%84%D8%AA%D8%B7%D8%B9%D9%8A%D9%85-%D8%A7%D9%84%D8%AB%D9%84%D8%A7%D8%AB%D9%8A-%D9%84%D9%80-%D8%A7%D9%84%D8%AD%D8%B5%D8%A8%D8%A9	N	1	1	0	1	3	MMR	0	1	0	1	1	1	0	0	cramps	0	0	0	0	0	0	0	0	0	0	0	0	0	0	0	0	0	0	0
68	http://tufoola.com/windex.php?page=showp&ex=2&dir=docs&lang=1&&ser=4&cat=890	HP	1	0	0	0	1	Vaccines	1	0	0	1	1	0	0	1	swelling	1	1	0	0	0	0	0	0	0	0	0	0	0	0	0	0	0	0	0
70	http://www.almadaen.com.sa/204846/%D8%B7%D8%A8%D9%8A%D8%A8%D8%A9-%D8%AA%D8%AD%D8%B0%D9%91%D8%B1-%D8%AA%D8%B1%D9%83-%D8%A7%D9%84%D8%B7%D9%81%D9%84-%D8%A3%D9%85%D8%A7%D9%85-%D8%A7%D9%84%D8%AA%D9%84%D9%81%D8%B2%D9%8A%D9%88%D9%86-%D8%A8/	N	0	1	0	1	2	vaccines	0	1	0	1	1	0	0	1	0	0	0	0	0	0	0	0	0	0	0	0	0	0	0	0	0	0	0	0
71	http://ifarasha.com/34330/2016/10/%D8%A7%D9%84%D9%8A%D8%A7%D8%A8%D8%A7%D9%86-%D9%85%D9%86%D8%B9%D8%AA-%D8%A7%D9%84%D9%84%D9%82%D8%A7%D8%AD-%D8%A7%D9%84%D8%AB%D9%84%D8%A7%D8%AB%D9%8A-mmr-%D9%84%D9%85%D8%A7%D8%B0%D8%A7-%D8%9F-%D9%88/	O	0	1	0	0	1	MMR	0	0	1	1	1	1	0	0	Vomiting, diarrhea, earaches and arthritis etc	0	0	0	0	0	0	0	0	1	0	0	0	0	0	0	0	0	0	0
72	http://www.marefa.org/%D8%AA%D8%B7%D8%B9%D9%8A%D9%85_(%D8%B7%D8%A8)	O	1	1	1	1	4	all	1	0	0	1	1	0	0	1	0	1	1	0	0	0	0	0	0	0	0	0	0	0	0	0	0	0	0	0
73	http://www.babyspace-saudi.com/ar/52862-%D9%83%D9%84-%D9%85%D8%A7-%D9%8A%D8%AC%D8%A8-%D9%85%D8%B9%D8%B1%D9%81%D8%AA%D9%87-%D8%B9%D9%86-%D8%A7%D9%84%D8%AA%D9%88%D8%AD%D8%AF-%D8%B9%D9%86%D8%AF-%D8%A7%D9%84%D8%A3%D8%B7%D9%81%D8%A7%D9%84	HP	0	1	0	0	1	vaccines	1	0	0	1	1	0	0	1	0	1	1	0	0	0	0	0	0	0	0	0	0	0	0	0	0	0	0	0
74	http://ibelieveinsci.com/?p=1759	O	0	1	1	0	2	MMR, vaccinations	0	1	0	1	1	0	1	0	0	0	0	0	0	0	0	0	0	0	0	0	0	0	0	0	0	0	0	0
76	http://sa.tabeeby.com/blog.php?id=2024	O	1	1	0	0	2	MMR, vaccinations	1	0	0	1	1	0	0	1	Simple swelling and fever	0	0	0	0	0	0	0	0	0	0	0	0	0	0	0	0	1	Robert De Niro	0
79	http://www.who.int/mediacentre/factsheets/fs367/ar/	G	0	1	0	1	2	Vaccines	1	0	0	1	0	0	0	0	Simple pain and fever	1	1	0	0	0	0	0	0	0	0	0	0	0	0	0	0	0	0	0
80	https://www.historyofvaccines.org/arabic/node/675	P	0	1	1	1	3	Vaccines	1	0	0	1	0	0	0	0	0	1	1	0	0	0	0	0	0	0	0	0	0	0	0	0	0	0	0	0
81	http://www.dw.com/ar/%D8%B9%D8%AF%D9%85-%D8%AA%D8%B7%D8%B9%D9%8A%D9%85-%D8%A7%D9%84%D8%A3%D8%B7%D9%81%D8%A7%D9%84-%D9%8A%D8%B3%D8%A7%D9%87%D9%85-%D9%81%D9%8A-%D8%AA%D9%81%D8%B4%D9%8A-%D8%A7%D9%84%D8%AD%D8%B5%D8%A8%D8%A9-%D9%81%D9%8A-%D8%A3%D9%85%D8%B1%D9%8A%D9%83%D8%A7/a-17910225	N	0	1	0	1	2	Vaccines	1	0	0	1	1	0	1	0	0	1	1	0	0	0	0	0	0	0	0	0	0	0	0	0	0	0	0	0
82	http://tibnabavi.com/ar/archives/2830	O	0	0	0	0	0	MMR, vaccinations	0	0	1	1	1	1	0	0	A lot (listed more than 15)	1	0	0	1	Mercury, aluminium	0	0	1	1	0	0	0	0	0	0	0	0	0	0
83	http://www.ssfcm.org/public/arabic/Content/index/secId/82/cntId/17133/page/1/	P	1	1	0	1	3	MMR, vaccinations	0	1	0	1	1	0	0	1	0	0	0	0	0	0	0	0	0	0	0	0	0	0	0	0	0	0	0	0
84	http://www.sohati.com/article/%D8%B7%D9%81%D9%84/%D9%85%D8%B9%D8%AA%D9%82%D8%AF%D8%A7%D8%AA-%D8%AE%D8%A7%D8%B7%D8%A6%D8%A9-%D8%AD%D9%88%D9%84-%D9%85%D8%B1%D8%B6-%D8%A7%D9%84%D8%AA%D9%88%D8%AD%D8%AF	HP	0	1	0	0	1	Vaccines	0	1	0	1	1	0	0	1	0	0	0	0	0	0	0	0	0	0	0	0	0	0	0	0	0	0	0	0
85	http://www.addiyar.com/article/1221707-%D9%84%D9%87%D8%B0%D9%87-%D8%A7%D9%84%D8%A3%D8%B3%D8%A8%D8%A7%D8%A8-%D8%A5%D8%AD%D8%B0%D8%B1%D9%88%D8%A7-%D9%88%D9%81%D9%83%D8%B1%D9%88%D8%A7-%D8%AC%D9%8A%D8%AF%D8%A7-%D9%82%D8%A8%D9%84-%D8%AA%D8%B7%D8%B9%D9%8A%D9%85-%D8%A3%D8%B7%D9%81%D8%A7%D9%84%D9%83%D9%85	N	0	1	0	0	1	Vaccines	0	0	1	1	1	1	0	0	diabetes asthma	1	0	0	1	0	0	0	0	0	0	0	0	0	0	0	0	0	0	0
86	http://acakuw.com/%D8%A7%D9%84%D8%B5%D8%AD%D8%A9-%D8%A7%D9%84%D8%B9%D8%A7%D9%85%D8%A9-%D9%86%D8%B8%D9%85%D8%AA-%D9%81%D8%B9%D8%A7%D9%84%D9%8A%D8%A9-%D9%8A%D9%88%D9%85-%D8%A7%D9%84%D8%AA%D9%88%D8%AD%D8%AF-%D8%A7%D9%84/	N	0	1	0	1	2	Vaccines	1	0	0	1	1	0	0	1	0	1	1	0	0	0	0	0	0	0	0	0	0	0	0	0	0	0	0	0
87	http://kids.jo/main/viewHtmlHealth.aspx?pagenum=1&catid=1&read=1&id=34	O	0	0	0	0	0	Vaccines	0	1	0	1	0	0	0	0	Simple swelling and fever	0	0	0	0	0	0	0	0	0	0	0	0	0	0	0	0	0	0	0
88	http://ink361.com/app/users/ig-273821534/khorafaat/photos/ig-1447635424121245095_273821534	O	1	1	0	0	2	Vaccines	1	0	0	1	1	0	0	1	0	1	1	0	0	Mercury	0	0	1	0	0	0	0	0	0	0	0	0	0	0
89	http://www.sayidaty.net/node/412611/%D9%81%D9%86-%D9%88%D9%85%D8%B4%D8%A7%D9%87%D9%8A%D8%B1/%D8%A3%D8%AE%D8%A8%D8%A7%D8%B1-%D8%A7%D9%84%D9%85%D8%B4%D8%A7%D9%87%D9%8A%D8%B1/%D8%B1%D9%88%D8%A8%D8%B1%D8%AA-%D8%AF%D9%8A-%D9%86%D9%8A%D8%B1%D9%88-%D9%8A%D8%B3%D8%AD%D8%A8-%D9%81%D9%8A%D9%84%D9%85%D9%87-%D8%A7%D9%84%D9%85%D8%AB%D9%8A%D8%B1-%D9%84%D9%84%D8%AC%D8%AF%D9%84-%D9%85%D9%86-%D9%85%D9%87%D8%B1%D8…	N	1	1	0	1	3	Vaccines	0	1	0	1	1	0	1	0	0	0	0	0	0	0	0	0	0	0	0	0	0	0	0	0	0	1	Robert De Niro	0
90	http://www.ahram.org.eg/Archive/125/2010/4/3/10/14159.aspx	N	1	1	0	1	3	MMR, vaccinations	0	1	0	1	1	1	0	0	0	0	0	0	0	Mercury	0	0	1	0	0	0	0	0	0	0	0	0	0	0
91	http://srayat.blogspot.com/2014/07/blog-post.html	O	0	1	0	0	1	MMR, vaccinations	1	0	0	1	1	0	0	1	Simple swelling and fever	1	1	0	0	Mercury, aluminium	0	0	1	0	0	0	0	0	0	0	0	0	0	0
92	http://health-n-life.com/%D8%A7%D9%84%D8%AA%D8%B7%D8%B9%D9%8A%D9%85-%D8%A7%D9%84%D9%81%D9%88%D8%A7%D8%A6%D8%AF-%D9%88%D8%A7%D9%84%D9%85%D8%AE%D8%A7%D8%B7%D8%B1/?lang=ar	N	0	1	1	1	3	Vaccines	0	1	0	1	1	0	1	0	Simple swelling and fever	1	0	1	0	formaldehyde, Mercury, aluminium	0	1	0	0	0	0	0	0	0	0	0	0	0	0
93	http://www.alkhaleej.ae/portal/76504b9e-72df-492a-a8b4-58bc748173c8.aspx	N	1	1	0	1	3	Vaccines	1	0	0	1	1	0	0	1	0	0	0	0	0	0	0	0	0	0	0	0	0	0	0	0	0	0	0	0
95	https://storify.com/wedocaresaudi/story-10/elements/501235651f8fc2ab3f18ec0e	O	1	0	0	0	1	Vaccines	1	0	0	1	0	0	0	0	0	0	0	0	0	0	0	0	0	0	0	0	0	0	0	0	0	0	0	0
97	https://www.imamhussain.org/arabic/deenwhayat-11/17523/	O	1	0	0	1	2	MMR, vaccinations	0	1	0	1	1	1	0	0	0	0	0	0	0	Thimerosal	0	0	1	0	0	0	0	0	0	0	0	0	0	0
98	https://www.instagram.com/p/BQGIBHhDQyU/	O	0	1	0	1	2	Vaccines	1	0	0	1	1	0	0	1	0	0	0	0	0	Thimerosal	1	0	0	0	0	0	0	0	0	0	0	0	0	0
101	http://www.halalcertificationturkey.com/ar/2015/01/vaccines-get-the-full-story/	O	0	1	1	1	3	Vaccines	0	0	1	1	1	1	0	0	0	1	0	0	1	Mercury, aluminium	0	0	1	0	0	0	0	0	0	0	0	0	0	0
102	http://www.egynews.net/167700/%D8%A7%D9%84%D8%AD%D8%B5%D8%A8%D8%A9-%D8%A3%D8%B5%D8%A8%D8%AD%D8%AA-%D9%85%D8%B1%D8%B6-%D8%A7%D9%84%D8%A3%D8%BA%D9%86%D9%8A%D8%A7%D8%A1-%D9%88%D9%84%D9%8A%D8%B3-%D8%A7%D9%84%D9%81%D9%82%D8%B1%D8%A7/	N	0	1	0	1	2	Vaccines	1	0	0	1	1	0	1	0	0	1	1	0	0	0	0	0	0	0	0	0	0	0	0	0	0	0	0	0
106	http://www.dallah-hospital.com/NewsDetails.aspx?PageID=7633	P	0	1	0	1	2	vaccines	0	1	0	1	1	0	1	0	0	0	0	0	0	0	0	0	0	0	0	0	0	0	0	0	0	0	0	0
108	http://emadsobhi.com/2231	P	1	1	1	1	4	MMR, vaccinations	0	1	0	1	1	1	0	0	0	0	0	0	0	Thimerosal	0	0	1	0	1	1	0	0	0	0	0	0	0	0
109	http://www.childguidanceclinic.com/aviodautism.htm	P	1	0	0	1	2	vaccines	0	1	0	1	0	0	0	0	0	0	0	0	0	0	0	0	0	0	0	0	0	0	0	0	0	0	0	0
110	http://www.almanalmagazine.com/%D8%A3%D8%AB%D8%B1-%D8%A7%D9%84%D8%BA%D8%B0%D8%A7%D8%A1-%D8%A7%D9%84%D8%AA%D8%AE%D9%81%D9%8A%D9%81-%D8%A3%D8%B9%D8%B1%D8%A7%D8%B6-%D8%A7%D9%84%D8%AA%D9%88%D8%AD%D8%AF/	P	1	1	0	1	3	MMR, vaccinations	0	1	0	1	1	1	0	0	0	0	0	0	0	0	0	0	0	0	1	1	0	0	0	0	0	0	0	0
111	http://www.alwatanvoice.com/arabic/news/2017/04/17/1039668.html	N	0	1	0	1	2	MMR, vaccinations	0	1	0	1	1	0	0	1	0	0	0	0	0	0	0	0	0	0	0	0	0	0	0	0	0	0	0	0
112	http://alghad.com/articles/911491-%D8%A7%D9%84%D8%AA%D8%B7%D8%B9%D9%8A%D9%85-%D8%A8%D9%8A%D9%86-%D8%A7%D9%84%D8%AD%D9%82%D8%A7%D8%A6%D9%82-%D9%88%D8%A7%D9%84%D9%85%D8%B9%D8%AA%D9%82%D8%AF%D8%A7%D8%AA-%D8%A7%D9%84%D8%AE%D8%A7%D8%B7%D8%A6%D8%A9	N	0	1	0	1	2	MMR, vaccinations	0	1	0	1	1	0	0	1	Simple swelling and fever	0	0	0	0	0	0	0	0	1	0	0	0	0	0	0	0	0	0	0
115	https://www.sehatok.com/child/1d123ecc-5700-43db-b7cc-3ee24ea8bb5e	P	0	1	0	1	2	MMR, vaccinations	0	1	0	1	1	0	0	1	Simple swelling and fever	1	0	1	0	0	0	0	0	0	0	0	0	0	0	0	0	0	0	0
116	https://dkhlak.com/autism-spectrum-disorders/	O	1	1	0	1	3	Vaccines	0	1	0	1	1	0	0	1	0	0	0	0	0	0	0	0	0	0	0	0	0	0	0	0	0	0	0	0
117	http://forum.kooora.com/?t=19627673	O	0	1	1	0	2	Vaccines	0	1	0	1	1	0	1	0	0	0	0	0	0	Squalene	0	0	0	0	0	0	0	0	0	0	0	0	0	Focus on H1N1
118	https://www.almrsal.com/post/437303	O	1	1	0	0	2	Vaccines	0	1	0	1	1	0	0	1	Simple swelling and fever	0	0	0	0	0	0	0	0	0	0	0	0	0	0	0	0	0	0	0
119	http://educad.me/2326/%D9%82%D8%B5%D8%A9-%D8%A8%D8%AD%D8%AB-%D8%B9%D9%84%D9%85%D9%8A-%D8%A5%D9%86%D8%AA%D9%87%D8%AA-%D8%A8%D9%83%D8%A7%D8%B1%D8%AB%D8%A9/	O	1	1	1	1	4	MMR, vaccinations	0	1	0	1	1	0	0	1	0	0	0	0	0	0	0	0	0	0	0	0	0	0	0	0	0	0	0	0
120	https://www.hawamer.com/vb/archive/index.php/t-887634.html	O	0	1	0	0	1	MMR, vaccinations	0	1	0	1	1	0	1	0	0	0	0	0	0	0	0	0	0	0	0	0	0	0	0	0	0	0	0	0
121	http://www.twahodvoice.com/AutismNewsDetails.aspx?id=3	O	0	0	0	1	1	MMR	0	1	0	1	1	0	1	0	0	0	0	0	0	Mercury, aluminium	0	1	0	0	0	0	0	0	0	0	0	0	0	0
122	http://www.madrassati.me/2017/03/vaccin-ROR.html	O	0	0	0	0	0	MMR	0	1	0	1	1	0	1	0	Simple swelling and fever	1	0	1	0	0	0	0	0	0	0	0	0	0	0	0	0	0	0	0
123	https://health.vezeeta.com/project/%D8%AA%D8%B7%D8%B9%D9%8A%D9%85%D8%A7%D8%AA-%D8%A7%D9%84%D8%B3%D9%86%D8%A9-%D8%A7%D9%84%D8%A3%D9%88%D9%84%D9%89/	HP	0	0	0	1	1	Vaccines	0	1	0	1	0	0	0	0	0	0	0	0	0	0	0	0	0	0	0	0	0	0	0	0	0	0	0	0
124	http://are-vaccines-safe-and-effective.blogspot.com/	O	0	0	0	0	0	Vaccines	0	0	1	1	1	1	0	0	0	1	0	0	1	0	0	0	0	0	0	0	0	0	0	0	0	0	0	0
125	http://vetogate.com/1477143	N	1	1	0	1	3	MMR	1	0	0	1	1	0	0	1	0	1	1	0	0	0	0	0	0	0	0	0	0	0	0	0	0	0	0	0
126	http://www.feedo.net/MedicalEncyclopedia/ChildrenHealth/Measles.htm	O	0	0	1	1	2	MMR, vaccinations	0	1	0	1	1	0	0	1	0	1	1	0	0	0	0	0	0	0	0	0	0	0	0	0	0	0	0	0
128	http://www.un.org/ar/sections/issues-depth/health/index.html	P	0	0	1	1	2	Vaccines	1	0	0	1	0	0	0	0	0	1	1	0	0	0	0	0	0	0	0	0	0	0	0	0	0	0	0	0
131	http://archive.aawsat.com/details.asp?section=15&article=695197&issueno=12344	N	1	1	0	1	3	Vaccines	0	1	0	1	1	0	1	0	0	0	0	0	0	0	0	0	0	0	0	0	0	0	0	0	0	0	0	0
133	http://nbdsaher.com/vb/showthread.php?t=19376	O	0	1	0	0	1	MMR	0	1	0	1	1	0	0	1	0	0	0	0	0	0	0	0	0	0	0	0	0	0	0	0	0	0	0	0
134	http://ma3looma.net/%D9%81%D9%8A-%D8%A3%D8%B3%D8%A8%D9%88%D8%B9-%D8%A7%D9%84%D8%AA%D9%85%D9%86%D9%8A%D8%B9-%D8%A7%D9%84%D8%B9%D8%A7%D9%84%D9%85%D9%8A-2016-%D8%AA%D8%B9%D8%B1%D9%81-%D8%B9%D9%84%D9%89-%D8%A3%D9%87%D9%85/	HP	1	0	0	1	2	Vaccines	1	0	0	1	1	0	0	1	0	1	1	0	0	0	0	0	0	0	0	0	0	0	0	0	0	0	0	0
137	http://al-balad.news/64813	N	1	1	0	1	3	MMR, vaccinations	1	0	0	1	1	0	0	1	0	1	1	0	0	Mercury	0	1	0	0	0	0	0	0	0	1	0	0	0	0
139	http://twasul.info/153574/	N	0	1	0	1	2	0	0	1	0	1	0	0	0	0	0	0	0	0	0	0	0	0	0	0	0	0	0	0	0	0	0	0	0	0
140	https://www.sharjah24.ae/ar/writings/articles/219170-%D8%A7%D8%B6%D8%B7%D8%B1%D8%A7%D8%A8-%D8%B7%D9%8A%D9%81-%D8%A7%D9%84%D8%AA%D9%88%D8%AD%D8%AF	N	1	1	0	1	3	Vaccines	0	1	0	1	1	0	0	1	0	0	0	0	0	0	0	0	0	0	0	0	0	0	0	0	0	0	0	0
141	https://slpemad.files.wordpress.com/2015/09/d8a7d984d8aad988d8add8af-1.ppt	O	0	0	0	0	0	MMR, vaccinations	0	1	0	1	1	0	1	0	0	0	0	0	0	Mercury, aluminium	0	0	0	0	0	0	0	0	0	0	0	0	0	0
142	http://aktowfik.blogspot.com/2013/04/mmr.html	O	0	1	0	0	1	MMR	1	0	0	1	1	0	0	1	0	0	0	0	0	Adjuvant, Squalene	0	1	0	0	0	0	0	0	0	0	0	0	0	0
143	https://www.ggdhollandsnoorden.nl/Admin/Public/DWSDownload.aspx?File=Files%2FFiles%2Fpublicaties%2FFolders%2FBescherm+uw+kind+tegen+infectieziekten+Arabisch.pdf	G	0	0	0	1	1	Vaccines	1	0	0	1	1	0	0	1	0	1	1	0	0	0	0	0	0	0	0	0	0	0	0	0	0	0	0	0
144	http://www.your-doctor.net/Article.aspx?ParentCatId=20&Id=468	P	0	0	0	1	1	Vaccines	0	1	0	1	0	0	0	0	0	0	0	0	0	0	0	0	0	0	0	0	0	0	0	0	0	0	0	0
146	http://www.caihande.org/autism2.htm	NP	1	0	1	1	3	MMR, vaccinations	1	0	0	1	1	0	0	1	0	1	1	0	0	0	0	0	0	0	0	0	0	0	0	0	0	0	0	0
147	http://chisunim.co.il/Paper.aspx?id=119&cat=4&l=2	P	0	0	1	1	2	MMRV, MMR	1	0	0	1	1	0	0	1	0	0	0	0	0	0	0	0	0	0	0	0	0	0	0	0	0	0	0	0
148	http://weziwezi.com/%D8%A3%D9%87%D9%85%D9%8A%D8%A9-%D8%AA%D8%B7%D8%B9%D9%8A%D9%85-%D8%A7%D9%84%D8%A3%D8%B7%D9%81%D8%A7%D9%84/	O	1	1	1	1	4	Vaccines	1	0	0	1	0	0	0	0	0	1	1	0	0	0	0	0	0	0	0	0	0	0	0	0	0	0	0	0
149	https://www.hamad.qa/AR/News/2017/April/Pages/Hamad-Medical-Corporation-Provides-Integrated-Care-for-Children-with-Autism.aspx	P	1	1	0	1	3	0	0	1	0	1	0	0	0	0	0	0	0	0	0	0	0	0	0	0	0	0	0	0	0	0	0	0	0	0
150	http://thegazapost.com/14078/%D8%AA%D8%B9%D8%B1%D9%81-%D8%B9%D9%84%D9%89-%D9%85%D8%B1%D8%B6-%D8%A7%D9%84%D8%AA%D9%88%D8%AD%D8%AF-%D9%84%D8%AF%D9%89-%D8%A7%D9%84%D8%A3%D8%B7%D9%81%D8%A7%D9%84.html	N	1	1	0	1	3	Vaccines	0	1	0	1	1	0	0	1	0	0	0	0	0	0	0	0	0	0	0	0	0	0	0	0	0	0	0	0
151	http://www.3waffy.com/home/?p=4038	HP	1	1	0	1	3	Vaccines	0	1	0	1	1	0	0	1	0	0	0	0	0	0	0	0	0	0	0	0	0	0	0	0	0	0	0	0
152	http://m-quality.net/?p=19888	N	1	1	1	1	4	MMR, vaccinations	1	0	0	1	0	0	0	0	Simple swelling and fever	1	1	0	0	0	0	0	0	0	0	0	0	0	0	0	0	0	0	0
153	http://ngha.med.sa/Arabic/HealthAwareness/Articles/Pages/TheHINIflu.aspx	O	1	1	1	1	4	H1N1	0	1	0	1	0	0	0	0	0	0	0	0	0	Thimerosal	0	1	0	0	0	0	0	0	0	0	0	0	0	about H1N1
156	http://www.vitiligoteam.com/showthread.php?t=16743&page=2	O	0	1	0	0	1	Vaccines	0	1	0	1	1	0	1	0	0	0	0	0	0	0	0	0	0	1	0	0	0	0	0	0	0	0	0	0
159	http://www.echoroukonline.com/ara/articles/492293.html	N	1	1	0	1	3	Banta Flu vaccine?	0	1	0	1	0	0	0	0	0	0	0	0	0	0	0	0	0	0	0	0	0	0	0	0	0	0	0	0
160	http://www.al-jazirah.com/2017/20170323/ln46.htm	N	1	1	0	1	3	Vaccines	0	1	0	1	1	0	0	1	0	0	0	0	0	0	0	0	0	0	0	0	0	0	0	0	0	0	0	0
161	http://www.3a2ilati.com/article/%D9%85%D8%B9%D8%AA%D9%82%D8%AF%D8%A7%D8%AA-%D8%AD%D9%88%D9%84-%D8%A7%D9%84%D8%AA%D9%88%D8%AD%D8%AF-%D8%B9%D9%86%D8%AF-%D8%A7%D9%84%D8%A7%D8%B7%D9%81%D8%A7%D9%84-737200	O	1	1	0	0	2	Vaccines	0	1	0	1	1	0	0	1	0	0	0	0	0	0	0	0	0	0	0	0	0	0	0	0	0	0	0	0
162	http://www.sehha.com/diseases/neuro/Autism.htm	HP	0	1	0	1	2	Vaccines	0	1	0	1	1	0	1	0	0	0	0	0	0	Mercury	0	0	0	0	0	0	0	0	0	0	0	0	0	0
164	http://www.maioz.com/%D8%A7%D9%84%D8%A3%D8%AF%D9%84%D8%A9-%D8%B9%D9%84%D9%89-%D8%A3%D9%85%D8%A7%D9%86-%D8%A7%D9%84%D8%AA%D8%B7%D8%B9%D9%8A%D9%85-%D8%A7%D9%84%D8%AB%D9%84%D8%A7%D8%AB%D9%8A/	O	0	1	0	0	1	MMR	0	1	0	1	1	0	1	0	0	0	0	0	0	0	0	0	0	0	0	0	0	0	0	0	0	0	0	0
165	http://alarab.qa/story/987873/%D9%88%D8%B2%D8%A7%D8%B1%D8%A9-%D8%A7%D9%84%D8%B5%D8%AD%D8%A9-%D8%A7%D9%84%D8%B9%D8%A7%D9%85%D8%A9-%D8%A7%D9%84%D9%84%D9%82%D8%A7%D8%AD-%D8%B6%D8%AF-%D8%A7%D9%84%D8%AD%D8%B5%D8%A8%D8%A9-%D9%88%D8%A7%D9%84%D8%AD%D8%B5%D8%A8%D8%A9-%D8%A7%D9%84%D8%A3%D9%84%D9%85%D8%A7	N	0	1	0	1	2	MMR	1	0	0	1	1	0	0	1	0	1	1	0	0	0	0	0	0	0	0	0	0	0	0	0	0	0	0	0
166	http://annabaa.org/arabic/health/1004	N	1	1	0	1	3	MMR, vaccinations	0	1	0	1	1	0	1	0	0	0	0	0	0	0	0	0	0	0	0	0	0	0	1	1	0	1	Obama	0
169	http://www.youm7.com/story/2015/2/16/%D8%A7%D9%84%D8%AD%D8%B5%D8%A8%D8%A9-%D8%A3%D8%B5%D8%A8%D8%AD%D8%AA-%D9%85%D8%B1%D8%B6-%D8%A7%D9%84%D8%A3%D8%BA%D9%86%D9%8A%D8%A7%D8%A1-%D9%81%D9%89-%D8%A3%D9%85%D8%B1%D9%8A%D9%83%D8%A7-%D9%88%D9%84%D9%8A%D8%B3-%D8%A7%D9%84%D9%81%D9%82%D8%B1%D8%A7%D8%A1/2069268	N	0	1	0	1	2	Vaccines	0	1	0	1	1	0	1	0	0	0	0	0	0	0	0	0	0	0	0	0	0	0	0	0	0	0	0	0
171	http://kenanaonline.com/users/mothadyeleaka/posts/522239	O	1	1	0	1	3	1	0	1	0	1	0	0	0	0	0	0	0	0	0	Mercury, aluminium	0	1	0	0	0	0	0	0	0	0	0	0	0	0
173	http://www.mawolod.com/News//345.article.htm	O	0	0	0	0	0	Vaccines	0	1	0	1	1	0	1	0	0	0	0	0	0	0	0	0	0	0	0	0	0	0	0	0	0	0	0	0
174	http://www.sudaress.com/akhirlahza/6387	N	1	1	0	1	3	Vaccines	0	1	0	1	1	0	1	0	0	0	0	0	0	0	0	0	0	0	0	0	0	0	0	0	0	0	0	0
175	http://www.e-onec.com/2017/03/rubella-vaccine-and-its-effects.html	O	1	1	0	0	2	MMR	0	1	0	1	1	0	0	1	Simple swelling and fever	0	0	0	0	0	0	0	0	0	0	0	0	0	0	0	0	0	0	0
176	http://www.jo-medicalpages.com/health.php?section=1&num=347	HP	0	0	0	1	1	Vaccines	1	0	0	1	0	0	0	0	0	0	0	0	0	0	0	0	0	0	0	0	0	0	0	0	0	0	0	0
177	https://homewithoutcancer.57357.org/newhwc/?p=3274	HP	0	1	0	1	2	Vaccines	1	0	0	1	0	0	0	0	0	1	1	0	0	0	0	0	0	0	0	0	0	0	0	0	0	0	0	0
180	http://autismarabia.com/%D9%82%D8%B5%D8%A9-%D8%A3%D9%85-%D9%85%D8%AD%D9%85%D8%AF-%D9%88-%D8%AA%D8%AC%D8%B1%D8%A8%D8%AA%D9%87%D8%A7-%D9%85%D8%B9-%D8%A7%D9%84%D8%AA%D9%88%D8%AD%D8%AF/	O	0	1	0	0	1	vaccines	0	1	0	1	0	0	0	0	0	0	0	0	0	0	0	0	0	0	1	1	0	0	0	0	0	0	0	0
181	http://saotaliassar.org/001012016/D-Hussein-Sarmak00314.htm	O	1	1	1	0	3	MMR, vaccinations	0	0	1	1	1	1	0	0	serious adverse events	1	0	0	1	Thirmosal	0	0	1	0	0	0	0	0	1	0	0	0	0	0
183	https://www.moph.gov.qa/news-ar/moph-to-launch-national-campaign-for-mmr-vaccination-ar	G	0	1	0	1	2	MMR	1	0	0	1	0	0	0	0	0	1	1	0	0	0	0	0	0	0	0	0	0	0	0	0	0	0	0	0
184	http://avb.s-oman.net/showthread.php?t=2694297	O	0	1	0	0	1	MMR	0	1	0	1	0	0	0	0	0	0	0	0	0	0	0	0	0	0	0	0	0	0	0	0	0	0	0	0
190	http://www.kolyoumseha.com/2016/07/10-facts-flu-shot.html	HP	0	0	0	0	0	Flu vaccine	1	0	0	1	0	0	0	0	Simple swelling and fever	1	1	0	0	0	0	0	0	0	0	0	0	0	0	0	0	0	0	0
192	http://www.kuna.net.kw/ArticlePrintPage.aspx?id=1935683&language=ar	N	0	1	0	1	2	MMR	0	1	0	1	1	0	0	1	0	0	0	0	0	0	0	0	0	0	0	0	0	0	0	0	0	0	0	0
194	http://masreiat.com/lifestyle/2016/dec/02/47872	O	0	1	0	1	2	influenza	0	0	0	0	1	0	0	1	0	0	0	0	0	0	0	0	0	0	0	0	0	0	0	0	0	0	0	0
196	http://www.pagearab.net/health/25518.html	N	1	1	0	1	3	vaccines	0	1	0	1	1	0	0	1	0	0	0	0	0	Thirmosal	0	1	0	0	0	0	0	0	0	0	0	0	0	0
197	http://www.annaharkw.com/annahar/Article.aspx?id=59163	N	1	1	0	1	3	MMR	0	1	0	1	1	0	1	0	0	0	0	0	0	0	0	0	0	0	0	0	0	0	0	0	0	0	0	0
198	http://www.masress.com/misrelgdida/13202	N	1	1	0	0	2	H1N1	0	1	0	1	1	0	1	0	0	1	0	1	0	0	0	0	0	0	0	0	0	0	0	0	0	0	0	0
199	http://sahafaty.net/news8552218.htm	N	0	1	0	1	2	MMR, vaccinations	1	0	0	1	1	0	0	1	0	1	1	0	0	0	0	0	0	0	0	0	0	0	0	0	0	0	0	0
