# Supplementary material for: Fake News or Weak Science? Visibility and Characterization of Antivaccine Webpages Returned by Google in Different Languages and Countries
Source: Front Immunol. 2018 Jun 5;9:1215. doi: 10.3389/fimmu.2018.01215 (PMC5996113; doi:10.3389/fimmu.2018.01215)
Supplement: Supplementary file 2 [file data_sheet_2.xlsx]

## Sheet: Sheet1
Country Code	Uptake measles 2016 [1]	%Vaccine-negative [2]
AUS	95	15
BEL	96	20			Spearman r					Pearson r
BRA	96	24			r	0.1098				r	0.1576
GBR	92	20			P value					95% confidence interval	-0.6154 to 0.7761
ITA	85	12			P (two-tailed)	0.7992				R squared	0.02485
SAU	98	8								P value
SGP	95	19								P (two-tailed)	0.7093
USA	92	17
[1] data from https://data.worldbank.org/indicator/SH.IMM.MEAS
[2] data from Figure 6A
Country Code	Skepticism about safety [1]	%Vaccine-negative [2]			Spearman r					Pearson r
AUS	5.6	15			r	0.1802				r			0.05276
BEL	15	20			P value					95% confidence interval			-0.7293 to 0.775
ITA	22.7	12			P (two-tailed)	0.7032				R squared			0.002784
GBR	9	20								P value
USA	14	17								P (two-tailed)			0.9105
BRA	6.1	24
SAU	1	8
[1] data fromLarson et. Al, 2016
[2] data from Figure 6A
